# Supplementary material for: Epidemiological and Molecular Characterization of an Invasive Group A Streptococcus emm32.2 Outbreak
Source: J Clin Microbiol. 2017 May 23;55(6):1837–46. doi: 10.1128/JCM.00191-17 (PMC5442540; doi:10.1128/JCM.00191-17)
Supplement: Supplemental material [file JCM.00191-17_zjm999095509sd1.xlsx]

## Sheet: Online_table_S1.csv
Supplementary Table S1. Showing the absence/presence of a gene from each study isolate in an accessory cluster. * = absent										Row 7 details the MLST.
Each gene is represented by a uniqe ID number and the exact nulecotide sequence and translated amino acid sequence for each gene number is avaliable at https://datahub.io/dataset/liverpool-gas
	ENA_Ids ->	ERS1609414	ERS1609425	ERS1609422	ERS1609412	ERS1609385	ERS1609416	ERS1609405	ERS1609407	ERS1609397	ERS1609408	ERS1609378	ERS1609387	ERS1609392	ERS1609410	ERS1609394	ERS1609402	ERS1609399	ERS1609424	ERS1609415	ERS1609388	ERS1609379	ERS1609401	ERS1609421	ERS1609391	ERS1609403	ERS1609396	ERS1609395	ERS1609417	ERS1609398	ERS1609411	ERS1609420	ERS1609418	ERS1609382	ERS1609389	ERS1609409	ERS1609400	ERS1609390	ERS1609380	ERS1609413	ERS1609419	ERS1609406	ERS1609386	ERS1609393	ERS1609384	ERS1609404	ERS1609423	ERS1609383	ERS1609381
	Secondary Id	SAMEA103920246	SAMEA103920257	SAMEA103920254	SAMEA103920244	SAMEA103920217	SAMEA103920248	SAMEA103920237	SAMEA103920239	SAMEA103920229	SAMEA103920240	SAMEA103920210	SAMEA103920219	SAMEA103920224	SAMEA103920242	SAMEA103920226	SAMEA103920234	SAMEA103920231	SAMEA103920256	SAMEA103920247	SAMEA103920220	SAMEA103920211	SAMEA103920233	SAMEA103920253	SAMEA103920223	SAMEA103920235	SAMEA103920228	SAMEA103920227	SAMEA103920249	SAMEA103920230	SAMEA103920243	SAMEA103920252	SAMEA103920250	SAMEA103920214	SAMEA103920221	SAMEA103920241	SAMEA103920232	SAMEA103920222	SAMEA103920212	SAMEA103920245	SAMEA103920251	SAMEA103920238	SAMEA103920218	SAMEA103920225	SAMEA103920216	SAMEA103920236	SAMEA103920255	SAMEA103920215	SAMEA103920213
		Isolate Names ->
Product	Cluster number	111617	102920	102029	101640	102434	101008	121511	121324	103045	101452	122397	112327	112844	101967	126214	137000	127784	127785	126215	127657	127786	137027	127755	101911	137081	101007	127263	127746	127783	137072	101724	101563	126217	127789	102314	127577	127745	127250	101700	102256	101767	101910	127251	126216	101257	102018	127656	127790
		emm32.2	emm32.2	emm32.2	emm32.2	emm32.2	emm32.2	emm32.2	emm32.2	emm32.2	emm32.2	emm32.2	emm32.2	emm32.2	emm32.2	Emm12.0	Emm12.0	Emm6.0	Emm6.0	Emm6.0	Emm156.0	emm6.0	Emm6.0	Emm156.0	Emm22.0	Emm89.0	Emm12.0	Emm89.0	Emm89.0	Emm89.0	Emm89.0	Emm89.0	Emm89.0	Emm149.2	Emm170.0	Emm156.0	emm87.0	Emm81.0	Emm81.0	Emm44.0	Emm44.0	Emm1.0	Emm1.0	Emm1.0	emm1.0	emm1.0	emm1.0	emm44.0	emm11.0
		O	O	O	O	O	O	O	O	O	O	O	O	O	O	N	C	C	C	N	C	C	C	C	N	C	N	C	C	C	C	N	N	N	C	N	C	C	C	N	N	N	N	C	N	N	N	C	C
		386	386	386	386	386	386	386	386	386	386	386	386	386	386	36	36	382	382	382	382	382	382	46	46		101	101	101	101	101	101	101	55	150	39	62	624	624	367	367	28	28	28	28	28	28	641	NF
D12 class N6 adenine-specific DNA methyltransferase	cluster_1	*	*	*	*	*	*	*	*	*	*	*	*	*	*	126214_00809	137000_02406	*	*	*	*	*	*	*	*	*	101007_00001	*	*	*	*	*	*	*	127789_00181	102314_01366	127577_01075	127745_02784	127250_03927	*	*	*	*	*	*	*	*	127656_00007	*
hypothetical protein	cluster_2	*	*	*	*	*	*	*	*	*	*	*	*	*	*	126214_00810	137000_02407	*	*	*	*	*	*	127755_01101	*	*	101007_00002	*	*	*	*	*	*	*	127789_00180	102314_01365	127577_00637	127745_02783	127250_03928	*	*	*	*	*	*	*	*	127656_00008	*
YcfA-like protein	cluster_3	*	*	*	*	*	*	*	*	*	*	*	*	*	*	126214_00811	137000_02408	*	*	*	*	*	*	127755_01102	*	*	101007_00003	*	*	*	*	*	*	*	127789_00179	102314_01364	*	127745_02782	127250_03929	*	*	*	*	*	*	*	*	127656_00009	*
HNH endonuclease	cluster_4	*	*	*	*	*	*	*	*	*	*	*	*	*	*	126214_00813	137000_02409	127784_01193	127785_01372	126215_01769	127657_01367	127786_00940	137027_00201	*	*	*	101007_00004	*	*	*	*	*	*	*	127789_00177	102314_01363	127577_00499	127745_02781	127250_03931	*	*	*	*	*	*	*	*	127656_00010	*
Phage terminase, small subunit	cluster_5	*	*	*	*	*	*	*	*	*	*	*	*	*	*	126214_00814	137000_02410	127784_01192	127785_01371	126215_01768	127657_01368	127786_00939	137027_00202	*	*	*	101007_00005	*	*	*	*	*	*	*	127789_00176	102314_01362	127577_00500	127745_02780	127250_00405	*	*	*	*	*	*	*	*	127656_00011	*
hypothetical protein	cluster_6	*	*	*	*	*	*	*	*	*	*	*	*	*	*	126214_00815	137000_02411	*	*	*	*	*	*	*	*	*	101007_00006	*	*	*	*	*	*	*	127789_00175	102314_01361	127577_00501	127745_02779	127250_00406	*	*	*	*	*	*	*	*	127656_00012	*
Phage Terminase	cluster_7	*	*	*	*	*	*	*	*	*	*	*	*	*	*	126214_00816	137000_02412	127784_01191	127785_01370	126215_01767	127657_01369	127786_00938	137027_00203	*	*	*	101007_00007	*	*	*	*	*	*	*	127789_00174	102314_01360	127577_00502	127745_02778	127250_00407	*	*	*	*	*	*	*	*	127656_00013	*
hypothetical protein	cluster_8	*	*	*	*	*	*	*	*	*	*	*	*	*	*	126214_00818	137000_02413	127784_01190	127785_01369	126215_01766	127657_01370	127786_00937	137027_00204	*	*	*	101007_00008	*	*	*	*	*	*	126217_01952	127789_00172	102314_01359	127577_00503	127745_02777	127250_00408	*	*	*	*	*	*	*	*	127656_00014	*
Phage portal protein	cluster_9	*	*	*	*	*	*	*	*	*	*	*	*	*	*	126214_00819	137000_02414	127784_01189	127785_01368	126215_01765	127657_01371	127786_00936	137027_00205	*	*	*	101007_00009	*	*	*	*	*	*	*	127789_00171	102314_01358	127577_00504	127745_02776	127250_00409	*	*	*	*	*	*	*	*	127656_00015	*
ATP-dependent Clp protease proteolytic subunit	cluster_10	*	*	*	*	*	*	*	*	*	*	*	*	*	*	126214_00820	137000_02415	127784_01188	127785_01367	126215_01764	127657_01372	127786_00935	137027_00206	*	*	*	101007_00010	*	*	*	*	*	*	*	127789_00170	102314_01357	127577_00505	127745_02775	127250_00410	*	*	*	*	*	*	*	*	127656_00016	*
Phage capsid family protein	cluster_11	*	*	*	*	*	*	*	*	*	*	*	*	*	*	126214_00821	137000_02416	127784_01187	127785_01366	126215_01763	127657_01373	127786_00934	137027_00207	*	*	*	101007_00011	*	*	*	*	*	*	*	127789_00169	102314_01356	127577_00506	127745_02774	127250_00411	*	*	*	*	*	*	*	*	127656_00017	*
Phage gp6-like head-tail connector protein	cluster_12	*	*	*	*	*	*	*	*	*	*	*	*	*	*	126214_00822	137000_02417	127784_01186	127785_01365	126215_01762	127657_01374	127786_00933	137027_00208	*	*	*	101007_00012	*	*	*	*	*	*	*	127789_00168	102314_01355	127577_00507	127745_02773	127250_00412	*	*	*	*	*	*	*	*	127656_00018	*
Phage head-tail joining protein	cluster_13	*	*	*	*	*	*	*	*	*	*	*	*	*	*	126214_00823	137000_02418	127784_01185	127785_01364	126215_01761	127657_01375	127786_00932	137027_00209	*	*	*	101007_00013	*	*	*	*	*	*	*	127789_00167	102314_01354	127577_00508	127745_02772	127250_00413	*	*	*	*	*	*	*	*	127656_00019	*
hypothetical protein	cluster_14	*	*	*	*	*	*	*	*	*	*	*	*	*	*	126214_00824	137000_02419	127784_01184	127785_01363	126215_01760	127657_01376	127786_00931	137027_00210	*	*	*	101007_00014	*	*	*	*	*	*	*	127789_00166	102314_01353	127577_00509	127745_02771	127250_00414	*	*	*	*	*	*	*	*	127656_00020	*
hypothetical protein	cluster_15	*	*	*	*	*	*	*	*	*	*	*	*	*	*	126214_00825	137000_02420	127784_01183	127785_01362	126215_01759	127657_01377	127786_00930	137027_00211	*	*	*	101007_00015	*	*	*	*	*	*	*	127789_00165	102314_01352	127577_00510	127745_02770	127250_00415	*	*	*	*	*	*	*	*	127656_00021	*
hypothetical protein	cluster_16	*	*	*	*	*	*	*	*	*	*	*	*	*	*	126214_00826	137000_02421	127784_01182	127785_01361	126215_01758	127657_01378	127786_00929	137027_00212	*	*	*	101007_00016	*	*	*	*	*	*	*	127789_00164	102314_01351	127577_00511	127745_02769	127250_00416	*	*	*	*	*	*	*	*	127656_00022	*
hypothetical protein	cluster_17	*	*	*	*	*	*	*	*	*	*	*	*	*	*	126214_00827	137000_02422	127784_01181	127785_01360	126215_01757	127657_01379	127786_00928	137027_00213	*	*	*	101007_00017	*	*	*	*	*	*	*	127789_00163	102314_01350	127577_00512	127745_02768	127250_00417	*	*	*	*	*	*	*	*	127656_00023	*
hypothetical protein	cluster_18	*	*	*	*	*	*	*	*	*	*	*	*	*	*	*	*	*	*	*	*	*	*	*	*	*	101007_00018	*	*	*	*	*	*	*	*	*	*	*	*	*	*	*	*	*	*	*	*	*	*
Chromosome partition protein Smc	cluster_19	*	*	*	*	*	*	*	*	*	*	*	*	*	*	126214_00828	137000_02423	127784_01179	127785_01358	126215_01755	127657_01381	127786_00926	137027_00215	*	*	*	101007_00019	*	*	*	*	*	*	*	127789_00162	102314_01349	127577_00513	127745_02767	127250_00418	*	*	*	*	*	*	*	*	127656_00025	*
Phage tail protein	cluster_20	*	*	*	*	*	*	*	*	*	*	*	*	*	*	126214_00829	137000_02424	127784_01145,127784_01178	127785_01412,127785_01357	126215_01871,126215_01754	127657_01670,127657_01382	127786_00972,127786_00925	137027_00894,137027_00216	127755_00001	101911_00561	137081_00193	101007_00020	*	*	*	137072_01339	101724_00006	101563_00262	*	127789_00032,127789_00161	*	*	127745_02766	*	*	*	*	*	*	*	*	*	127656_00026	127790_01141
Transposase DDE domain protein	cluster_21	111617_00643	102920_00413	102029_00206	101640_00919	102434_00878	101008_00327	121511_00685	121324_00536	103045_00560	101452_00149	122397_00692	112327_00766	112844_00474	101967_00705	*	*	127784_00281	127785_01886	126215_01146	127657_01667	127786_01987	137027_02013	127755_00791	101911_01066	137081_00198	101007_00021	127263_00014	127746_00108	127783_01647	137072_00083	101724_00005	101563_00569	126217_00231	127789_00521	*	127577_00836	127745_00710	127250_00844	*	*	*	*	*	*	*	*	127656_01757	127790_00723
hypothetical protein	cluster_22	111617_01358	102920_00311	102029_01160	101640_00576	102434_00309	101008_01740	121511_01104	121324_00362	103045_00206	101452_00093	122397_00335	112327_00148	112844_01487	101967_01482	126214_01049	137000_02887	127784_01255	127785_01088	126215_01849	127657_01129	127786_01537	137027_00933	127755_00114	101911_00514	137081_01825	101007_00022	127263_01208	127746_00096	127783_00095	137072_00001	101724_00071	101563_00251	126217_00635	127789_00388	102314_01708	127577_00036	127745_03199	127250_03122	101700_01153	102256_00281	101767_00007	101910_01046	127251_00996	126216_00001	101257_00064	102018_01052	127656_01814	127790_01707
Replicative DNA helicase	cluster_23	111617_01357	102920_00312	102029_01161	101640_00577	102434_00308	101008_01741	121511_01103	121324_00361	103045_00207	101452_00094	122397_00336	112327_00147	112844_01488	101967_01481	126214_01048	137000_02886	127784_01254	127785_01089	126215_01850	127657_01128	127786_01538	137027_00932	127755_00113	101911_00515	137081_01824	101007_00023	127263_01209	127746_00095	127783_00096	137072_00002	101724_00070	101563_00250	126217_00636	127789_00389	102314_01709	127577_00037	127745_03198	127250_03123	101700_01154	102256_00280	101767_00008	101910_01047	127251_00997	126216_00002	101257_00063	102018_01053	127656_01815	127790_01708
50S ribosomal protein L9	cluster_24	111617_01356	102920_00313	102029_01162	101640_00578	102434_00307	101008_01742	121511_01102	121324_00360	103045_00208	101452_00095	122397_00337	112327_00146	112844_01489	101967_01480	126214_01047	137000_02885	127784_01253	127785_01090	126215_01851	127657_01127	127786_01539	137027_00931	127755_00112	101911_00516	137081_01823	101007_00024	127263_01210	127746_00094	127783_00097	137072_00003	101724_00069	101563_00249	126217_00637	127789_00390	102314_01710	127577_00038	127745_03197	127250_03124	101700_01155	102256_00279	101767_00009	101910_01048	127251_00998	126216_00003	101257_00062	102018_01054	127656_01816	127790_01709
Bifunctional oligoribonuclease and PAP phosphatase NrnA	cluster_25	111617_01355	102920_00314	102029_01163	101640_00579	102434_00306	101008_01743	121511_01101	121324_00359	103045_00209	101452_00096	122397_00338	112327_00145	112844_01490	101967_01479	126214_01046	137000_02884	127784_01252	127785_01091	126215_01852	127657_01126	127786_01540	137027_00930	127755_00111	101911_00517	137081_01822	101007_00025	127263_01211	127746_00093	127783_00098	137072_00004	101724_00068	101563_00248	126217_00638	127789_00391	102314_01711	127577_00039	127745_03196	127250_03125	101700_01156	102256_00278	101767_00010	101910_01049	127251_00999	126216_00004	101257_00061	102018_01055	127656_01817	127790_01710
tRNA uridine 5-carboxymethylaminomethyl modification enzyme MnmG	cluster_26	111617_01354	102920_00315	102029_01164	101640_00580	102434_00305	101008_01744	121511_01100	121324_00358	103045_00210	101452_00097	122397_00339	112327_00144	112844_01491	101967_01478	126214_01045	137000_02883	127784_01251	127785_01092	126215_01853	127657_01125	127786_01541	137027_00929	127755_00110	101911_00518	137081_01821	101007_00026	127263_01212	127746_00092	127783_00099	137072_00005	101724_00067	101563_00247	126217_00639	127789_00392	102314_01712	127577_00040	127745_03195	127250_03126	101700_01157	102256_00277	101767_00011	101910_01050	127251_01000	126216_00005	101257_00060	102018_01056	127656_01818	127790_01711
NUDIX domain protein	cluster_27	111617_01353	102920_00316	102029_01165	101640_00581	102434_00304	101008_01745	121511_01099	121324_00357	103045_00211	101452_00098	122397_00340	112327_00143	112844_01492	101967_01477	126214_01044	137000_02882	*	*	*	*	*	*	127755_00109	101911_00519	137081_01820	101007_00027	127263_01213	127746_00091	127783_00100	137072_00006	101724_00066	101563_00246	126217_00640	127789_00393	102314_01713	127577_00041	127745_03194	127250_03127	101700_01158	102256_00276	101767_00012	101910_01051	127251_01001	126216_00006	101257_00059	102018_01057	127656_01819	127790_01712
tRNA-specific 2-thiouridylase MnmA	cluster_28	111617_01352	102920_00317	102029_01166	101640_00582	102434_00303	101008_01746	121511_01098	121324_00356	103045_00212	101452_00099	122397_00341	112327_00142	112844_01493	101967_01476	126214_01043	137000_02881	127784_01249	127785_01094	126215_01855	127657_01123	127786_01543	137027_00927	127755_00107	101911_00521	137081_01819	101007_00028	127263_01214	127746_00090	127783_00101	137072_00007	101724_00065	101563_00245	126217_00641	127789_00394	102314_01715	127577_00042	127745_03193	127250_03128	101700_01159	102256_00275	101767_00013	101910_01052	127251_01002	126216_00007	101257_00058	102018_01058	127656_01820	127790_01713
L-serine dehydratase, beta chain	cluster_29	111617_01351	102920_00318	102029_01167	101640_00583	102434_00302	101008_01747	121511_01097	121324_00355	103045_00213	101452_00100	122397_00342	112327_00141	112844_01494	101967_01475	126214_01042	137000_02880	127784_01248	127785_01095	126215_01856	127657_01122	127786_01544	137027_00926	127755_00106	101911_00522	137081_01818	101007_00029	127263_01215	127746_00089	127783_00102	137072_00008	101724_00064	101563_00244	126217_00642	127789_00395	102314_01716	127577_00043	127745_03192	127250_03129	101700_01160	102256_00274	101767_00014	101910_01053	127251_01003	126216_00008	101257_00057	102018_01059	127656_01821	127790_01714
L-serine dehydratase, alpha chain	cluster_30	111617_01350	102920_00319	102029_01168	101640_00584	102434_00301	101008_01748	121511_01096	121324_00354	103045_00214	101452_00101	122397_00343	112327_00140	112844_01495	101967_01474	126214_01041	137000_02879	127784_01247	127785_01096	126215_01857	127657_01121	127786_01545	137027_00925	127755_00105	101911_00523	137081_01817	101007_00030	127263_01216	127746_00088	127783_00103	137072_00009	101724_00063	101563_00243	126217_00643	127789_00396	102314_01717	127577_00044	127745_03191	127250_03130	101700_01161	102256_00273	101767_00015	101910_01054	127251_01004	126216_00009	101257_00056	102018_01060	127656_01822	127790_01715
putative transglycosylase IsaA precursor	cluster_31	111617_01349	102920_00320	102029_01169	101640_00585	102434_00300	101008_01749	121511_01095	121324_00353	103045_00215	101452_00102	122397_00344	112327_00139	112844_01496	101967_01473	126214_01040	137000_02878	127784_01246	127785_01097	126215_01858	127657_01120	127786_01546	137027_00924	127755_00104	101911_00524	137081_01816	101007_00031	127263_01217	127746_00087	127783_00104	137072_00010	101724_00062	101563_00242	126217_00644	127789_00397	102314_01718	127577_00045	127745_03190	127250_03131	101700_01162	102256_00272	101767_00016	101910_01055	127251_01005	126216_00010	101257_00055	102018_01061	127656_01823	127790_01716
Energy-coupling factor transporter transmembrane protein EcfT	cluster_32	111617_01348	102920_00321	102029_01170	101640_00586	102434_00299	101008_01750	121511_01094	121324_00352	103045_00216	101452_00103	122397_00345	112327_00138	112844_01497	101967_01472	126214_01039	137000_02877	127784_01245	127785_01098	126215_01859	127657_01119	127786_01547	137027_00923	127755_00103	101911_00525	137081_01815	101007_00032	127263_01218	127746_00086	127783_00105	137072_00011	101724_00061	101563_00241	126217_00645	127789_00398	102314_01719	127577_00046	127745_03189	127250_03132	101700_01163	102256_00271	101767_00017	101910_01056	127251_01006	126216_00011	101257_00054	102018_01062	127656_01824	127790_01717
Energy-coupling factor transporter ATP-binding protein EcfA2	cluster_33	111617_01347	102920_00322	102029_01171	101640_00587	102434_00298	101008_01751	121511_01093	121324_00351	103045_00217	101452_00104	122397_00346	112327_00137	112844_01498	101967_01471	126214_01038	137000_02876	127784_01244	127785_01099	126215_01860	127657_01118	127786_01548	137027_00922	127755_00102	101911_00526	137081_01814	101007_00033	127263_01219	127746_00085	127783_00106	137072_00012	101724_00060	101563_00240	126217_00646	127789_00399	102314_01720	127577_00047	127745_03188	127250_03133	101700_01164	102256_00270	101767_00018	101910_01057	127251_01007	126216_00012	101257_00053	102018_01063	127656_01825	127790_01718
Energy-coupling factor transporter ATP-binding protein EcfA1	cluster_34	111617_01346	102920_00323	102029_01172	101640_00588	102434_00297	101008_01752	121511_01092	121324_00350	103045_00218	101452_00105	122397_00347	112327_00136	112844_01499	101967_01470	126214_01037	137000_02875	127784_01243	127785_01100	126215_01861	127657_01117	127786_01549	137027_00921	127755_00101	101911_00527	137081_01813	101007_00034	127263_01220	127746_00084	127783_00107	137072_00013	101724_00059	101563_00239	126217_00647	127789_00400	102314_01721	127577_00048	127745_03187	127250_03134	101700_01165	102256_00269	101767_00019	101910_01058	127251_01008	126216_00013	101257_00052	102018_01064	127656_01826	127790_01719
CDP-diacylglycerol--glycerol-3-phosphate 3-phosphatidyltransferase	cluster_35	111617_01345	102920_00324	102029_01173	101640_00589	102434_00296	101008_01753	121511_01091	121324_00349	103045_00219	101452_00106	122397_00348	112327_00135	112844_01500	101967_01469	126214_01036	137000_02874	127784_01242	127785_01101	126215_01862	127657_01116	127786_01550	137027_00920	127755_00100	101911_00528	137081_01812	101007_00035	127263_01221	127746_00083	127783_00108	137072_00014	101724_00058	101563_00238	126217_00648	127789_00401	102314_01722	127577_00049	127745_03186	127250_03135	101700_01166	102256_00268	101767_00020	101910_01059	127251_01009	126216_00014	101257_00051	102018_01065	127656_01827	127790_01720
hypothetical protein	cluster_36	111617_01344	102920_00325	102029_01174	101640_00590	102434_00295	101008_01754	121511_01090	121324_00348	103045_00220	101452_00107	122397_00349	112327_00134	112844_01501	101967_01468	126214_01035	137000_02873	127784_01241	127785_01102	126215_01863	127657_01115	127786_01551	137027_00919	127755_00099	101911_00529	137081_01811	101007_00036	127263_01222	127746_00082	127783_00109	137072_00015	101724_00057	101563_00237	126217_00649	127789_00402	102314_01723	127577_00050	127745_03185	127250_03136	101700_01167	102256_00267	101767_00021	101910_01060	127251_01010	126216_00015	101257_00050	102018_01066	127656_01828	127790_01721
Putative zinc protease AlbF	cluster_37	111617_01343	102920_00326	102029_01175	101640_00591	102434_00294	101008_01755	121511_01089	121324_00347	103045_00221	101452_00108	122397_00350	112327_00133	112844_01502	101967_01467	126214_01034	137000_02872	127784_01240	127785_01103	126215_01864	127657_01114	127786_01552	137027_00918	127755_00098	101911_00530	137081_01810	101007_00037	127263_01223	127746_00081	127783_00110	137072_00016	101724_00056	101563_00236	126217_00650	127789_00403	102314_01724	127577_00051	127745_03184	127250_03137	101700_01168	102256_00266	101767_00022	101910_01061	127251_01011	126216_00016	101257_00049	102018_01067	127656_01829	127790_01722
Antilisterial bacteriocin subtilosin biosynthesis protein AlbE	cluster_38	111617_01342	102920_00327	102029_01176	101640_00592	102434_00293	101008_01756	121511_01088	121324_00346	103045_00222	101452_00109	122397_00351	112327_00132	112844_01503	101967_01466	126214_01033	137000_02871	127784_01239	127785_01104	126215_01865	127657_01113	127786_01553	137027_00917	127755_00097	101911_00531	137081_01809	101007_00038	127263_01224	127746_00080	127783_00111	137072_00017	101724_00055	101563_00235	126217_00651	127789_00404	102314_01725	127577_00052	127745_03183	127250_03138	101700_01169	102256_00265	101767_00023	101910_01062	127251_01012	126216_00017	101257_00048	102018_01068	127656_01830	127790_01723
hypothetical protein	cluster_39	111617_01337	102920_00332	102029_01181	101640_00597	102434_00288	101008_01761	121511_01083	121324_00341	103045_00227	101452_00114	122397_00356	112327_00127	112844_01508	101967_01461	126214_01028	137000_02865	127784_01203	127785_00496	126215_00375	127657_00634	127786_00325	137027_01019	127755_00096	101911_00532	137081_01808	101007_00039	127263_01225	127746_00079	127783_00112	137072_00018	101724_00049	101563_00229	126217_00656	127789_00409	102314_01726	127577_00057	127745_03176	127250_03145	101700_01174	102256_00260	101767_00029	101910_01068	127251_01018	126216_00023	101257_00042	102018_01074	127656_01835	127790_01728
DNA replication and repair protein RecF	cluster_40	111617_01336	102920_00333	102029_01182	101640_00598	102434_00287	101008_01762	121511_01082	121324_00340	103045_00228	101452_00115	122397_00357	112327_00126	112844_01509	101967_01460	126214_01027	137000_02864	127784_01204	127785_00497	126215_00374	127657_00635	127786_00324	137027_01020	127755_00095	101911_00533	137081_01807	101007_00040	127263_01226	127746_00078	127783_00113	137072_00019	101724_00048	101563_00228	126217_00657	127789_00410	102314_01727	127577_00058	127745_03175	127250_03146	101700_01175	102256_00259	101767_00030	101910_01069	127251_01019	126216_00024	101257_00041	102018_01075	127656_01836	127790_01729
Glucose uptake protein GlcU	cluster_41	111617_01335	102920_00334	102029_01183	101640_00599	102434_00286	101008_01763	121511_01081	121324_00339	103045_00229	101452_00116	122397_00358	112327_00125	112844_01510	101967_01459	126214_01026	137000_02863	127784_01205	127785_00498	126215_00373	127657_00636	127786_00323	137027_01021	127755_00094	101911_00534	137081_01806	101007_00041	127263_01227	127746_00077	127783_00114	137072_00020	101724_00047	101563_00227	126217_00658	127789_00411	102314_01728	127577_00059	127745_03174	127250_03147	101700_01176	102256_00258	101767_00031	101910_01070	127251_01020	126216_00025	101257_00040	102018_01076	127656_01837	127790_01730
Inosine-5'-monophosphate dehydrogenase	cluster_42	111617_01334	102920_00335	102029_01184	101640_00600	102434_00285	101008_01764	121511_01080	121324_00338	103045_00230	101452_00117	122397_00359	112327_00124	112844_01511	101967_01458	126214_01025	137000_02862	127784_01206	127785_00499	126215_00372	127657_00637	127786_00322	137027_01022	127755_00093	101911_00535	137081_01805	101007_00042	127263_01228	127746_00076	127783_00115	137072_00021	101724_00046	101563_00226	126217_00659	127789_00412	102314_01729	127577_00060	127745_03173	127250_03148	101700_01177	102256_00257	101767_00032	101910_01071	127251_01021	126216_00026	101257_00039	102018_01077	127656_01838	127790_01731
Tryptophan--tRNA ligase 2	cluster_43	111617_01333	102920_00336	102029_01185	101640_00601	102434_00284	101008_01765	121511_01079	121324_00337	103045_00231	101452_00118	122397_00360	112327_00123	112844_01512	101967_01457	126214_01024	137000_02861	127784_01207	127785_00500	126215_00371	127657_00638	127786_00321	137027_01023	127755_00092	101911_00536	137081_01804	101007_00043	127263_01229	127746_00075	127783_00116	137072_00022	101724_00045	101563_00225	126217_00660	127789_00413	102314_01730	127577_00061	127745_03172	127250_03149	101700_01178	102256_00256	101767_00033	101910_01072	127251_01022	126216_00027	101257_00038	102018_01078	127656_01839	127790_01732
hypothetical protein	cluster_44	111617_01332	102920_00337	102029_01186	101640_00602	102434_00283	101008_01766	121511_01078	121324_00336	103045_00232	101452_00119	122397_00361	112327_00122	112844_01513	101967_01456	126214_01023	137000_02860	127784_01208	127785_00501	126215_00370	127657_00639	127786_00320	137027_01024	127755_00091	101911_00537	137081_01803	101007_00044	127263_01230	127746_00074	127783_00117	137072_00023	101724_00044	101563_00224	126217_00661	127789_00414	102314_01731	127577_00062	127745_03171	127250_03150	101700_01179	102256_00255	101767_00034	101910_01073	127251_01023	126216_00028	101257_00037	102018_01079	127656_01840	127790_01733
putative ABC transporter ATP-binding protein YheS	cluster_45	111617_01331	102920_00338	102029_01187	101640_00603	102434_00282	101008_01767	121511_01077	121324_00335	103045_00233	101452_00120	122397_00362	112327_00121	112844_01514	101967_01455	126214_01022	137000_02859	127784_01209	127785_00502	126215_00369	127657_00640	127786_00319	137027_01025	127755_00090	101911_00538	137081_01802	101007_00045	127263_01231	127746_00073	127783_00118	137072_00024	101724_00043	101563_00223	126217_00662	127789_00415	102314_01732	127577_00063	127745_03170	127250_03151	101700_01180	102256_00254	101767_00035	101910_01074	127251_01024	126216_00029	101257_00036	102018_01080	127656_01841	127790_01734
Bacterial membrane protein YfhO	cluster_46	111617_01330	102920_00339	102029_01188	101640_00604	102434_00281	101008_01768	121511_01076	121324_00334	103045_00234	101452_00121	122397_00363	112327_00120	112844_01515	101967_01454	126214_01021	137000_02858	127784_01210	127785_00503	126215_00368	127657_00641	127786_00318	137027_01026	127755_00089	101911_00539	137081_01801	101007_00046	127263_01232	127746_00072	127783_00119	137072_00025	101724_00042	101563_00222	126217_00663	127789_00416	102314_01733	127577_00064	127745_03169	127250_03152	101700_01181	102256_00253	101767_00036	101910_01075	127251_01025	126216_00030	101257_00035	102018_01081	127656_01842	127790_01735
hypothetical protein	cluster_47	111617_00361	102920_00863	102029_00187	101640_01382	102434_01062	101008_01668	121511_01508	121324_00741	103045_01618	101452_01011	122397_01582	112327_00559	112844_00183	101967_01248	126214_00317,126214_01017	137000_02855,137000_00776	127784_01220,127784_01666	127785_00567,127785_00941	126215_00593,126215_01941	127657_00248,127657_01740	127786_01158,127786_00777	137027_00438,137027_01074	127755_01116,127755_00592	101911_00728,101911_00559	137081_01798,137081_01067	101007_00049,101007_00092	127263_01236	127746_01395,127746_00069	127783_01558,127783_00122	137072_00028,137072_01632	101724_00677,101724_00039	101563_00560,101563_00219	*	127789_00420	*	*	*	*	*	*	101767_00040	101910_01079	127251_01029	126216_00034	101257_00031	102018_01085	127656_01846,127656_00874	127790_00119,127790_00701
Ribosomal RNA large subunit methyltransferase H	cluster_48	111617_01753	102920_00001	102029_00463	101640_00875	102434_00750	101008_00370	121511_00520	121324_01573	103045_00584	101452_01786	122397_00098	112327_00749	112844_00413	101967_00511	126214_01016	137000_02854	127784_01221	127785_00565	126215_00591	127657_00249	127786_01159	137027_00439	127755_00593	101911_00557	137081_01797	101007_00051	127263_01238	127746_00067	127783_00124	137072_00030	101724_00038	101563_00218	*	127789_00422	102314_01738	127577_00069	127745_03165	127250_03224	101700_01186	102256_00249	101767_00042	101910_01081	127251_01031	126216_00036	101257_00030	102018_01087	127656_01848	127790_00703
Serine protease Do-like HtrA	cluster_49	111617_01754	102920_00002	102029_00462	101640_00876	102434_00749	101008_00369	121511_00521	121324_01574	103045_00583	101452_01785	122397_00099	112327_00750	112844_00414	101967_00512	126214_01015	137000_02853	127784_01222	127785_00564	126215_00590	127657_00250	127786_01160	137027_00440	127755_00594	101911_00556	137081_01796	101007_00052	127263_01239	127746_00066	127783_00125	137072_00031	101724_00037	101563_00217	126217_00670	127789_00423	102314_01739	127577_00070	127745_03164	127250_03225	101700_01187	102256_00248	101767_00043	101910_01082	127251_01032	126216_00037	101257_00029	102018_01088	127656_01849	127790_00704
Chromosome-partitioning protein Spo0J	cluster_50	111617_01755	102920_00003	102029_00461	101640_00877	102434_00748	101008_00368	121511_00522	121324_01575	103045_00582	101452_01784	122397_00100	112327_00751	112844_00415	101967_00513	126214_01014	137000_02852	127784_01223	127785_00563	126215_00589	127657_00251	127786_01161	137027_00441	127755_00595	101911_00555	137081_01795	101007_00053	127263_01240	127746_00065	127783_00126	137072_00032	101724_00036	101563_00216	126217_00671	127789_00424	102314_01740	127577_00071	127745_03163	127250_03226	101700_01188	102256_00247	101767_00044	101910_01083	127251_01033	126216_00038	101257_00028	102018_01089	127656_01850	127790_00705
Chromosomal replication initiator protein DnaA	cluster_51	111617_01756	102920_00004	102029_00460	101640_00878	102434_00747	101008_00367	121511_00523	121324_01576	103045_00581	101452_01783	122397_00101	112327_00752	112844_00416	101967_00514	126214_01013	137000_02851	127784_01224	127785_00562	126215_00588	127657_00252	127786_01162	137027_00442	127755_00596	101911_00554	137081_01794	101007_00054	127263_01241	127746_00064	127783_00127	137072_00033	101724_00035	101563_00215	126217_00672	127789_00425	102314_01741	127577_00072	127745_03162	127250_03227	101700_01189	102256_00246	101767_00045	101910_01084	127251_01034	126216_00039	101257_00027	102018_01090	127656_01851	127790_00706
DNA polymerase III subunit beta	cluster_52	111617_01757	102920_00005	102029_00459	101640_00879	102434_00746	101008_00366	121511_00524	121324_01577	103045_00580	101452_01782	122397_00102	112327_00753	112844_00417	101967_00515	126214_01012	137000_02850	127784_01225	127785_00561	126215_00587	127657_00253	127786_01163	137027_00443	127755_00597	101911_00553	137081_01793	101007_00055	127263_01242	127746_00063	127783_00128	137072_00034	101724_00034	101563_00214	126217_00673	127789_00426	102314_01742	127577_00073	127745_03161	127250_03228	101700_01190	102256_00245	101767_00046	101910_01085	127251_01035	126216_00040	101257_00026	102018_01091	127656_01852	127790_00707
hypothetical protein	cluster_53	111617_01758	102920_00006	102029_00458	101640_00880	102434_00745	101008_00365	121511_00525	121324_01578	103045_00579	101452_01781	122397_00103	112327_00754	112844_00418	101967_00516	126214_01011	137000_02849	127784_01226	127785_00560	126215_00586	127657_00254	127786_01164	137027_00444	127755_00598	101911_00552	137081_01792	101007_00056	127263_01243	127746_00062	127783_00129	137072_00035	101724_00033	101563_00213	126217_00674	127789_00427	102314_01743	127577_00074	127745_03160	127250_03229	101700_01191	102256_00244	101767_00047	101910_01086	127251_01036	126216_00041	101257_00025	102018_01092	127656_01853	127790_00708
Ribosome-binding ATPase YchF	cluster_54	111617_01759	102920_00007	102029_00457	101640_00881	102434_00744	101008_00364	121511_00526	121324_01579	103045_00578	101452_01780	122397_00104	112327_00755	112844_00419	101967_00517	126214_01010	137000_02848,137000_00720	127784_01227	127785_00559	126215_00585	127657_00255	127786_01165	137027_00445	127755_00599	101911_00551	137081_01791	101007_00057	127263_01244	127746_00061	127783_00130	137072_00036	101724_00032	101563_00212	126217_00675	127789_00428	102314_01744	127577_00075	127745_03159,127745_02565	127250_03230,127250_02962	101700_01192	102256_00243	101767_00048	101910_01087	127251_01037	126216_00042	101257_00024	102018_01093	127656_01854	127790_00709
Peptidyl-tRNA hydrolase	cluster_55	111617_01760	102920_00008	102029_00456	101640_00882	102434_00743	101008_00363	121511_00527	121324_01580	103045_00577	101452_01779	122397_00105	112327_00756	112844_00420	101967_00518	126214_01009	137000_02847	127784_01228	127785_00558	126215_00584	127657_00256	127786_01166	137027_00446	127755_00600	101911_00550	137081_01790	101007_00058	127263_01245	127746_00060	127783_00131	137072_00037	101724_00031	101563_00211	126217_00676	127789_00429	102314_01745	127577_00076	127745_03158	127250_03231	101700_01193	102256_00242	101767_00049	101910_01088	127251_01038	126216_00043	101257_00023	102018_01094	127656_01855	127790_00710
Transcription-repair-coupling factor	cluster_56	111617_01761	102920_00009	102029_00455	101640_00883	102434_00742	101008_00362	121511_00528	121324_01581	103045_00576	101452_01778	122397_00106	112327_00757	112844_00421	101967_00519	126214_01008	137000_02846	127784_01229	127785_00557	126215_00583	127657_00257	127786_01167	137027_00447	127755_00601	101911_00549	137081_01789	101007_00059	127263_01246	127746_00059	127783_00132	137072_00038	101724_00030	101563_00210	126217_00677	127789_00430	102314_01746	127577_00077	127745_03157	127250_03232	101700_01194	102256_00241	101767_00050	101910_01089	127251_01039	126216_00044	101257_00022	102018_01095	127656_01856	127790_00711
Heat shock protein 15	cluster_57	111617_01762	102920_00010	102029_00454	101640_00884	102434_00741	101008_00361	121511_00529	121324_01582	103045_00575	101452_01777	122397_00107	112327_00758	112844_00422	101967_00520	126214_01007	137000_02845	127784_01230	127785_00556	126215_00582	127657_00258	127786_01168	137027_00448	127755_00602	101911_00548	137081_01788	101007_00060	127263_01247	127746_00058	127783_00133	137072_00039	101724_00029	101563_00209	126217_00678	127789_00431	102314_01747	127577_00078	127745_03156	127250_03233	101700_01195	102256_00240	101767_00051	101910_01090	127251_01040	126216_00045	101257_00021	102018_01096	127656_01857	127790_00712
Septum formation initiator	cluster_58	111617_01763	102920_00011	102029_00453	101640_00885	102434_00740	101008_00360	121511_00530	121324_01583	103045_00574	101452_01776	122397_00108	112327_00759	112844_00423	101967_00521	126214_01006	137000_02844	127784_01231	127785_00555	126215_00581	127657_00259	127786_01169	137027_00449	127755_00603	101911_00547	137081_01787	101007_00061	127263_01248	127746_00057	127783_00134	137072_00040	101724_00028	101563_00208	126217_00679	127789_00432	102314_01748	127577_00079	127745_03155	127250_03234	101700_01196	102256_00239	101767_00052	101910_01091	127251_01041	126216_00046	101257_00020	102018_01097	127656_01858	127790_00713
hypothetical protein	cluster_59	111617_01764	102920_00012	102029_00452	101640_00886	102434_00739	101008_00359	121511_00531	121324_01584	103045_00573	101452_01775	122397_00109	112327_00760	112844_00424	101967_00522	126214_01005	137000_02843	127784_01232	127785_00554	126215_00580	127657_00260	127786_01170	137027_00450	127755_00604	101911_00546	137081_01786	101007_00062	127263_01249	127746_00056	127783_00135	137072_00041	101724_00027	101563_00207	126217_00680	127789_00433	102314_01749	127577_00080	127745_03154	127250_03235	101700_01197	102256_00238	101767_00053	101910_01092	127251_01042	126216_00047	101257_00019	102018_01098	127656_01859	127790_00714
D-alanyl-D-alanine carboxypeptidase	cluster_60	111617_01765	102920_00013	102029_00451	101640_00887	102434_00738	101008_00358	121511_00532	121324_01585	103045_00572	101452_01774	122397_00110	112327_00761	112844_00425	101967_00523	126214_01004	137000_02842	127784_01233	127785_00553	126215_00579	127657_00261	127786_01171	137027_00451	127755_00605	101911_00545	137081_01785	101007_00063	127263_01250	127746_00055	127783_00136	137072_00042	101724_00026	101563_00206	126217_00681	127789_00434	102314_01750	127577_00081	127745_03153	127250_03236	101700_01198	102256_00237	101767_00054	101910_01093	127251_01043	126216_00048	101257_00018	102018_01099	127656_01860	127790_00715
tRNA(Ile)-lysidine synthase	cluster_61	111617_01766	102920_00014	102029_00450	101640_00888	102434_00737	101008_00357	121511_00533	121324_01586	103045_00571	101452_01773	122397_00111	112327_00762	112844_00426	101967_00524	126214_01003	137000_02841	127784_01234	127785_00552	126215_00578	127657_00262	127786_01172	137027_00452	127755_00606	101911_00544	137081_01784	101007_00064	127263_01251	127746_00054	127783_00137	137072_00043	101724_00025	101563_00205	126217_00682	127789_00435	102314_01751	127577_00082	127745_03152	127250_03237	101700_01199	102256_00236	101767_00055	101910_01094	127251_01044	126216_00049	101257_00017	102018_01100	127656_01861	127790_00716
Hypoxanthine-guanine phosphoribosyltransferase	cluster_62	111617_01767	102920_00015	102029_00449	101640_00889	102434_00736	101008_00356	121511_00534	121324_01587	103045_00570	101452_01772	122397_00112	112327_00763	112844_00427	101967_00525	126214_01002	137000_02840	127784_01235	127785_00551	126215_00577	127657_00263	127786_01173	137027_00453	127755_00607	101911_00543	137081_01783	101007_00065	127263_01252	127746_00053	127783_00138	137072_00044	101724_00024	101563_00204	126217_00683	127789_00436	102314_01752	127577_00083	127745_03151	127250_03238	101700_01200	102256_00235	101767_00056	101910_01095	127251_01045	126216_00050	101257_00016	102018_01101	127656_01862	127790_00717
ATP-dependent zinc metalloprotease FtsH	cluster_63	111617_01768	102920_00016	102029_00448	101640_00890	102434_00735	101008_00355	121511_00535	121324_01588	103045_00569	101452_01771	122397_00113	112327_00764	112844_00428	101967_00526	126214_01001	137000_02839	127784_01236	127785_00550	126215_00576	127657_00264	127786_01174	137027_00454	127755_00608	101911_00542	137081_01782	101007_00066	127263_01253	127746_00052	127783_00139	137072_00045	101724_00023	101563_00203	126217_00684	127789_00437	102314_01753	127577_00084	127745_03150	127250_03239	101700_01201	102256_00234	101767_00057	101910_01096	127251_01046	126216_00051	101257_00015	102018_01102	127656_01863	127790_00718
putative amino acid permease YhdG	cluster_64	111617_01769	102920_00017	102029_00447	101640_00891	102434_00734	101008_00354	121511_00536	121324_01589	103045_00568	101452_01770	122397_00114	112327_00765	112844_00429	101967_00527	126214_01000	137000_02838	127784_00913	127785_01105	126215_01976	127657_00246	127786_00337	137027_00001	127755_00609	101911_00973	137081_01781	101007_00067	127263_01254	127746_00051	127783_00140	137072_00046	101724_00022	101563_00202	126217_00685	127789_00438	102314_01754	127577_00085	127745_03149	127250_03240	101700_01202	102256_00233	101767_00058	101910_01097	127251_01047	126216_00052	101257_00014	102018_00471	127656_01864	127790_00719
hypothetical protein	cluster_65	111617_00412	102920_01279	102029_00695	101640_00799	102434_01559	101008_01382	121511_00579	121324_00104	103045_01443	101452_00518	122397_00131	112327_00104	112844_01365	101967_00009	126214_01584	137000_01209	127784_00280	127785_01885	126215_01145	127657_01666	127786_01986	137027_02012	127755_01272	101911_01419	137081_01092	101007_00068	127263_01510	127746_01420	127783_01534	137072_01608	101724_01406	101563_00284	126217_01307	127789_00632	102314_01781	127577_01101	127745_02264	127250_03482	101700_00567	102256_00553	101767_01001	101910_01167	127251_00677	126216_01609	101257_00445	102018_00692	127656_00280	127790_00262
DNA translocase FtsK	cluster_66	111617_00413	102920_01278	102029_00694	101640_00798	102434_01558	101008_01383	121511_00580	121324_00103	103045_01442	101452_00517	122397_00132	112327_00103	112844_01364	101967_00010	126214_01585	137000_01210	127784_00279	127785_01884	126215_01144	127657_01665	127786_01985	137027_02011	127755_01271	101911_01420	137081_01091	101007_00069	127263_01509	127746_01419	127783_01535	137072_01609	101724_01407	101563_00285	126217_01308	127789_00631	102314_01780	127577_01102	127745_02263	127250_03481	101700_00566	102256_00552	101767_01000	101910_01166	127251_00678	126216_01608	101257_00444	102018_00693	127656_00279	127790_00261
Putative peptidyl-prolyl cis-trans isomerase	cluster_67	111617_00414	102920_01277	102029_00693	101640_00797	102434_01557	101008_01384	121511_00581	121324_00102	103045_01441	101452_00516	122397_00133	112327_00102	112844_01363	101967_00011	126214_01586	137000_01211	127784_00278	127785_01883	126215_01143	127657_01664	127786_01984	137027_02010	127755_01270	101911_01421	137081_01090	101007_00070	127263_01508	127746_01418	127783_01536	137072_01610	101724_01408	101563_00286	126217_01309	127789_00630	102314_01779	127577_01103	127745_02262	127250_03480	101700_00565	102256_00551	101767_00999	101910_01165	127251_00679	126216_01607	101257_00443	102018_00694	127656_00278	127790_00260
Manganese transport system membrane protein MntB	cluster_68	111617_00415	102920_01276	102029_00692	101640_00796	102434_01556	101008_01385	121511_00582	121324_00101	103045_01440	101452_00515	122397_00134	112327_00101	112844_01362	101967_00012	126214_01587	137000_01212	127784_00277	127785_01882	126215_01142	127657_01663	127786_01983	137027_02009	127755_01269	101911_01422	137081_01089	101007_00071	127263_01507	127746_01417	127783_01537	137072_01611	101724_01409	101563_00287	126217_01310	127789_00629	102314_01778	127577_01104	127745_02261	127250_03479	101700_00564	102256_00550	101767_00998	101910_01164	127251_00680	126216_01606	101257_00442	102018_00695	127656_00277	127790_00259
High-affinity zinc uptake system ATP-binding protein ZnuC	cluster_69	111617_00416	102920_01275	102029_00691	101640_00795	102434_01555	101008_01386	121511_00583	121324_00100	103045_01439	101452_00514	122397_00135	112327_00100	112844_01361	101967_00013	126214_01588	137000_01213	127784_00276	127785_01881	126215_01141	127657_01662	127786_01982	137027_02008	127755_01268	101911_01423	137081_01088	101007_00072	127263_01506	127746_01416	127783_01538	137072_01612	101724_01410	101563_00288	126217_01311	127789_00628	102314_01777	127577_01105	127745_02260	127250_03478	101700_00563	102256_00549	101767_00997	101910_01163	127251_00681	126216_01605	101257_00441	102018_00696	127656_00276	127790_00258
Metal ABC transporter substrate-binding lipoprotein precursor	cluster_70	111617_00417	102920_01274	102029_00690	101640_00794	102434_01554	101008_01387	121511_00584	121324_00099	103045_01438	101452_00513	122397_00136	112327_00099	112844_01360	101967_00014	126214_01589	137000_01214	127784_00275	127785_01880	126215_01140	127657_01661	127786_01981	137027_02007	127755_01267	101911_01424	137081_01087	101007_00073	127263_01505	127746_01415	127783_01539	137072_01613	101724_01411	101563_00289	126217_01312	127789_00627	102314_01776	127577_01106	127745_02259	127250_03477	101700_00562	102256_00548	101767_00996	101910_01162	127251_00682	126216_01604	101257_00440	102018_00697	127656_00275	127790_00257
Iron-dependent repressor IdeR	cluster_71	111617_00418	102920_01273	102029_00689	101640_00793	102434_01553	101008_01388	121511_00585	121324_00098	103045_01437	101452_00512	122397_00137	112327_00098	112844_01359	101967_00015	126214_01590	137000_01215	127784_00274	127785_01879	126215_01139	127657_01660	127786_01980	137027_02006	127755_01266	101911_01425	137081_01086	101007_00074	127263_01504	127746_01414	127783_01540	137072_01614	101724_01412	101563_00290	126217_01313	127789_00626	102314_01775	127577_01107	127745_02258	127250_03476	101700_00561	102256_00547	101767_00995	101910_01161	127251_00683	126216_01603	101257_00439	102018_00698	127656_00274	127790_00256
hypothetical protein	cluster_72	111617_00419	102920_01272	102029_00688	101640_00792	102434_01552	101008_01389	121511_00586	121324_00097	103045_01436	101452_00511	122397_00138	112327_00097	112844_01358	101967_00016	*	*	127784_00273	127785_01878	126215_01138	127657_01659	127786_01979	137027_02005	127755_01265	101911_01426	137081_01085	101007_00075	127263_01503	127746_01413	127783_01541	137072_01615	101724_01413	101563_00291	126217_01314	127789_00625	102314_01774	127577_01108	127745_02257	127250_03475	101700_00560	102256_00546	101767_00994	101910_01160	127251_00684	126216_01602	101257_00438	102018_00699	127656_00273	127790_00255
5'-methylthioadenosine/S-adenosylhomocysteine nucleosidase	cluster_73	111617_00420	102920_01271	102029_00687	101640_00791	102434_01551	101008_01390	121511_00587	121324_00096	103045_01435	101452_00510	122397_00139	112327_00096	112844_01357	101967_00017	126214_01591	137000_01216	127784_00272	127785_01877	126215_01137	127657_01658	127786_01978	137027_02004	127755_01264	101911_01427	137081_01084	101007_00076	127263_01502	127746_01412	127783_01542	137072_01616	101724_01414	101563_00292	126217_01315	127789_00624	102314_01773	127577_01109	127745_02256	127250_03474	101700_00559	102256_00545	101767_00993	101910_01159	127251_00685	126216_01601	101257_00437	102018_00700	127656_00272	127790_00254
hypothetical protein	cluster_74	111617_00421	102920_01270	102029_00686	101640_00790	102434_01550	101008_01391	121511_00588	121324_00095	103045_01434	101452_00509	122397_00140	112327_00095	112844_01356	101967_00018	126214_01592	137000_01217	127784_00271	127785_01876	126215_01136	127657_01657	127786_01977	137027_02003	127755_01263	101911_01428	137081_01083	101007_00077	127263_01501	127746_01411	127783_01543	137072_01617	101724_01415	101563_00293	126217_01316	127789_00623	102314_01772	127577_01110	127745_02255	127250_03473	101700_00558	102256_00544	101767_00992	101910_01158	127251_00686	126216_01600	101257_00436	102018_00701	127656_00271	127790_00253
ADP-ribose pyrophosphatase	cluster_75	111617_00422	102920_01269	102029_00685	101640_00789	102434_01549	101008_01392	121511_00589	121324_00094	103045_01433	101452_00508	122397_00141	112327_00094	112844_01355	101967_00019	126214_01593	137000_01218	127784_00270	127785_01875	126215_01135	127657_01656	127786_01976	137027_02002	127755_01262	101911_01429	137081_01082	101007_00078	127263_01500	127746_01410	127783_01544	137072_01618	101724_01416	101563_00294	126217_01317	127789_00622	102314_01771	127577_01111	127745_02254	127250_03472	101700_00557	102256_00543	101767_00991	101910_01157	127251_00687	126216_01599	101257_00435	102018_00702	127656_00270	127790_00252
Bifunctional protein GlmU	cluster_76	111617_00423	102920_01268	102029_00684	101640_00788	102434_01548	101008_01393	121511_00590	121324_00093	103045_01432	101452_00507	122397_00142	112327_00093	112844_01354	101967_00020	126214_01594	137000_01219	127784_00269	127785_01874	126215_01134	127657_01655	127786_01975	137027_02001	127755_01261	101911_01430	137081_01081	101007_00079	127263_01499	127746_01409	127783_01545	137072_01619	101724_01417	101563_00295	126217_01318	127789_00621	102314_01770	127577_01112	127745_02253	127250_03471	101700_00556	102256_00542	101767_00990	101910_01156	127251_00688	126216_01598	101257_00434	102018_00703	127656_00269	127790_00251
Glycerol-3-phosphate transporter	cluster_77	111617_00424	102920_01267	102029_00683	101640_00787	102434_01547	101008_01394	121511_00591	121324_00092	103045_01431	101452_00506	122397_00143	112327_00092	112844_01353	101967_00021	126214_01595	137000_01220	127784_00268	127785_01873	126215_01133	127657_01654	127786_01974	137027_02000	127755_01260	101911_01431	137081_01080	101007_00080	127263_01498	127746_01408	127783_01546	137072_01620	101724_01418	101563_00296	126217_01319	127789_00620	102314_01769	127577_01113	127745_02252	127250_03470	101700_00555	102256_00541	101767_00989	101910_01155	127251_00689	126216_01597	101257_00433	102018_00704	127656_00268	127790_00250
putative oxidoreductase YdgJ	cluster_78	111617_00425	102920_01266	102029_00682	101640_00786	102434_01546	101008_01395	121511_00592	121324_00091	103045_01430	101452_00505	122397_00144	112327_00091	112844_01352	101967_00022	126214_01596	137000_01221	127784_00267	127785_01872	126215_01132	127657_01653	127786_01973	137027_01999	127755_01259	101911_01432	137081_01079	101007_00081	127263_01497	127746_01407	127783_01547	137072_01621	101724_01419	101563_00297	126217_01320	127789_00619	102314_01768	127577_01114	127745_02251	127250_03469	101700_00554	102256_00540	101767_00988	101910_01154	127251_00690	126216_01596	101257_00432	102018_00705	127656_00267	127790_00249
Cyclopentanol dehydrogenase	cluster_79	111617_00426	102920_01265	102029_00681	101640_00785	102434_01545	101008_01396	121511_00593	121324_00090	103045_01429	101452_00504	122397_00145	112327_00090	112844_01351	101967_00023	126214_01597	137000_01222	127784_00266	127785_01871	126215_01131	127657_01652	127786_01972	137027_01998	127755_01258	101911_01433	137081_01078	101007_00082	127263_01496	127746_01406	127783_01548	137072_01622	101724_01420	101563_00298	126217_01321	127789_00618	102314_01767	127577_01115	127745_02250	127250_03468	101700_00553	102256_00539	101767_00987	101910_01153	127251_00691	126216_01595	101257_00431	102018_00706	127656_00266	127790_00248
hypothetical protein	cluster_80	111617_00427	102920_01264	102029_00680	101640_00784	102434_01544	101008_01397	121511_00594	121324_00089	103045_01428	101452_00503	122397_00146	112327_00089	112844_01350	101967_00024	126214_01598	137000_01223	127784_00265	127785_01870	126215_01130	127657_01651	127786_01971	137027_01997	127755_01257	101911_01434	137081_01077	101007_00083	127263_01495	127746_01405	127783_01549	137072_01623	101724_01421	101563_00299	126217_01322	127789_00617	102314_01766	127577_01116	127745_02249	127250_03467	101700_00552	102256_00538	101767_00986	101910_01152	127251_00692	126216_01594	101257_00430	102018_00707	127656_00265	127790_00247
hypothetical protein	cluster_81	*	*	*	*	*	*	*	*	*	*	*	*	*	*	*	*	*	*	*	*	*	*	*	*	137081_01076	101007_00084	127263_01494	127746_01404	127783_01550	137072_01624	101724_01422	101563_00300	*	*	*	*	127745_02248	127250_03466	*	*	*	*	*	*	*	*	*	*
Divergent AAA domain protein	cluster_82	*	*	*	*	*	*	*	*	*	*	*	*	*	*	*	*	*	*	*	*	*	*	*	*	137081_01075	101007_00085	127263_01493	127746_01403	127783_01551	137072_01625	101724_01423	101563_00301	*	*	*	*	127745_02247	127250_03465	*	*	*	*	*	*	101257_01381	*	*	127790_01900
hypothetical protein	cluster_83	*	*	*	*	*	*	*	*	*	*	*	*	*	*	*	*	*	*	*	*	*	*	*	*	137081_01074	101007_00086	127263_01492	127746_01402	127783_01552	137072_01626	101724_01424	101563_00302	*	*	*	*	*	*	*	*	*	*	*	*	*	*	*	*
hypothetical protein	cluster_84	*	*	*	*	*	*	*	*	*	*	*	*	*	*	*	*	127784_01282	127785_01061	126215_01822	127657_01156	127786_01510	137027_00960	*	*	137081_01073	101007_00087	127263_01491	127746_01401	127783_01553	137072_01627	101724_01425	101563_00303	*	*	102314_01680	*	127745_02246	127250_03464	101700_01125	102256_00309	*	*	*	*	*	*	*	*
hypothetical protein	cluster_85	111617_00430	102920_01261	102029_00677	101640_00781	102434_01541	101008_01400	121511_00597	121324_00086	103045_01425	101452_00500	122397_00149	112327_00086	112844_01347	101967_00027	126214_01601	137000_01226	127784_00262	127785_01867	126215_01127	127657_01648	127786_01968	137027_01994	127755_01253	101911_01438	137081_01072	101007_00088	127263_01490	127746_01400	127783_01554	137072_01628	101724_01426	101563_00304	126217_01326	127789_00614	102314_01762	127577_01119,127577_00490	127745_02245	127250_03463	101700_00550	102256_00536	101767_00981	101910_01147	127251_00697	126216_01589	101257_00425	102018_00712	127656_00259	127790_00221
hypothetical protein	cluster_86	*	*	*	*	*	*	*	*	*	*	*	*	*	*	*	*	*	*	*	*	*	*	*	*	137081_01071	101007_00089	127263_01489	127746_01399	127783_01555	137072_01629	101724_01427	101563_00305	*	*	*	*	*	*	101700_00543	102256_00529	*	*	*	*	*	*	127656_01229	*
hypothetical protein	cluster_87	*	*	*	*	*	*	*	*	*	*	*	*	*	*	*	*	*	*	*	*	*	*	*	*	137081_01069	101007_00090	127263_01487	127746_01397	127783_01556	137072_01630	101724_01325	101563_00689	*	*	*	*	*	*	*	*	*	*	*	*	*	*	*	*
hypothetical protein	cluster_88	*	*	*	*	*	*	*	*	*	*	*	*	*	*	126214_01600	137000_01225	*	*	*	*	*	*	127755_01254	101911_01437	137081_01068	101007_00091	127263_01486	127746_01396	127783_01557	137072_01631	101724_00588	101563_00283	126217_01325	127789_00615	102314_01763	127577_01118	127745_03227	127250_01507	*	*	101767_00982	101910_01148	127251_00696	126216_01590	101257_00426	102018_00711	127656_01786,127656_00260	127790_00222
hypothetical protein	cluster_89	*	*	*	*	*	*	*	*	*	*	*	*	*	*	*	*	*	*	*	*	*	*	*	*	137081_01066	101007_00093	*	127746_01394	127783_01559	137072_01633	101724_00676	101563_00559	*	*	*	*	*	*	*	*	*	*	*	*	*	*	*	*
Transposase DDE domain protein	cluster_90	*	*	*	*	*	*	*	*	*	*	*	*	*	*	*	*	*	*	*	*	*	*	*	*	137081_01065	101007_00094	*	127746_01393	127783_01560	137072_01634	101724_00675	101563_00558	*	*	*	*	*	*	*	*	*	*	*	*	*	*	*	*
hypothetical protein	cluster_91	*	*	*	*	*	*	*	*	*	*	*	*	*	*	*	*	*	*	*	*	*	*	*	*	137081_01064	101007_00095	*	127746_01392	127783_01561	137072_01635	101724_00674	101563_00557	*	*	*	*	*	*	*	*	*	*	*	*	*	*	*	*
hypothetical protein	cluster_92	111617_00431	102920_01260	102029_00676	101640_00780	102434_01540	101008_01401	121511_00598	121324_00085	103045_01424	101452_00499	122397_00150	112327_00085	112844_01346	101967_00028	*	*	*	*	*	*	*	*	*	*	137081_01063	101007_00096	127263_01485	127746_01391	127783_01562	137072_01636	101724_00673	101563_00556	*	*	*	127577_00491,127577_00493	*	*	*	*	*	*	*	*	*	*	*	127790_00211
Epidermal cell differentiation inhibitor precursor	cluster_93	111617_00432	102920_01259	102029_00675	101640_00779	102434_01539	101008_01402	121511_00599	121324_00084	103045_01423	101452_00498	122397_00151	112327_00084	112844_01345	101967_00029	126214_01605	137000_01231	127784_00260	127785_01865	126215_01125	127657_01646	127786_01966	137027_01992	127755_01247	101911_01444	137081_01061	101007_00097	127263_01483	127746_01389	127783_01563	137072_01638	101724_00672	101563_00554	126217_01335	127789_00611	102314_01760	127577_00494	127745_02243	127250_03461	101700_00542	102256_00528	101767_00979	101910_01145	127251_00699	126216_01587	101257_00423	102018_00714	127656_01228	127790_00209
Ribonucleoside-diphosphate reductase 2 subunit alpha	cluster_94	111617_00433	102920_01258	102029_00674	101640_00778	102434_01538	101008_01403	121511_00600	121324_00083	103045_01422	101452_00497	122397_00152	112327_00083	112844_01344	101967_00030	126214_01606	137000_01232	127784_00259	127785_01864	126215_01124	127657_01645	127786_01965	137027_01991	127755_01246	101911_01445	137081_01060	101007_00098	127263_01482	127746_01388	127783_01564	137072_01639	101724_00671	101563_00553	126217_01336	127789_00610	102314_01759	127577_00495	127745_02242	127250_03460	101700_00541	102256_00527	101767_00978	101910_01144	127251_00700	126216_01586	101257_00422	102018_00715	127656_01227	127790_00208
Putative NrdI-like protein	cluster_95	111617_00434	102920_01257	102029_00673	101640_00777	102434_01537	101008_01404	121511_00601	121324_00082	103045_01421	101452_00496	122397_00153	112327_00082	112844_01343	101967_00031	126214_01607	137000_01233	127784_00258	127785_01863	126215_01123	127657_01644	127786_01964	137027_01990	127755_01245	101911_01446	137081_01059	101007_00099	127263_01481	127746_01387	127783_01565	137072_01640	101724_00670	101563_00552	126217_01337	127789_00609	102314_01758	127577_00496	127745_02241	127250_03459	101700_00540	102256_00526	101767_00977	101910_01143	127251_00701	126216_01585	101257_00421	102018_00716	127656_01226	127790_00207
Ribonucleoside-diphosphate reductase 2 subunit beta	cluster_96	111617_00435	102920_01256	102029_00672	101640_00776	102434_01536	101008_01405	121511_00602	121324_00081	103045_01420	101452_00495	122397_00154	112327_00081	112844_01342	101967_00032	126214_01608	137000_01234	127784_00257	127785_01862	126215_01122	127657_01643	127786_01963	137027_01989	127755_01244	101911_01447	137081_01058	101007_00100	127263_01480	127746_01386	127783_01566	137072_01641	101724_00669	101563_00551	126217_01338	127789_00608	102314_01757	127577_00497	127745_02240	127250_03458	101700_00539	102256_00525	101767_00976	101910_01142	127251_00702	126216_01584	101257_00420	102018_00717	127656_01225	127790_00206
Methionine--tRNA ligase	cluster_97	111617_00436	102920_01255	102029_00671	101640_00775	102434_01535	101008_01406	121511_00603	121324_00080	103045_01419	101452_00494	122397_00155	112327_00080	112844_01341	101967_00033	126214_01609	137000_01235	127784_00256	127785_01861	126215_01121	127657_01642	127786_01962	137027_01988	127755_01243	101911_01448	137081_01057	101007_00101	127263_01479	127746_01385	127783_01567	137072_01642	101724_00668	101563_00550	126217_01339	127789_00607	102314_01756	127577_00498	127745_02239	127250_03457	101700_00538	102256_00524	101767_00975	101910_01141	127251_00703	126216_01583	101257_00419	102018_00718	127656_01224	127790_00205
hypothetical protein	cluster_98	111617_00437	102920_01254	102029_00670	101640_00774	102434_01534	101008_01407	121511_00604	121324_00079	103045_01418	101452_00493	122397_00156	112327_00079	112844_01340	101967_00034	126214_01610	137000_01236	127784_00255	127785_01860	126215_01120	127657_01641	127786_01961	137027_01987	127755_01242	101911_01449	137081_01056	101007_00102	127263_01478	127746_01384	127783_01568	137072_01643	101724_00667	101563_00549	126217_01340	127789_00606	102314_00372	127577_01215	127745_02238	127250_03456	101700_00537	102256_00523	101767_00974	101910_01140	127251_00704	126216_01582	101257_00418	102018_00719	127656_01223	127790_00204
C5a peptidase precursor	cluster_99	111617_00438	102920_01253	102029_00669	101640_00773	102434_01533	101008_01408	121511_00605	121324_00078	103045_01417	101452_00492	122397_00157	112327_00078	112844_01339	101967_00035	126214_01611	137000_01237	127784_00254	127785_01859	126215_01119	127657_01640	127786_01960	137027_01986	127755_01241	101911_01450	137081_01055	101007_00103	127263_01477	127746_01383	127783_01569	137072_01644	101724_00666	101563_00548	126217_01341	127789_00605	102314_00373	127577_01214	127745_02237	127250_03455	101700_00536	102256_00522	101767_00973	101910_01139	127251_00705	126216_01581	101257_00417	102018_00720	127656_01222	127790_00203
Lactate 2-monooxygenase	cluster_100	111617_00439	102920_01252	102029_00668	101640_00772	102434_01532	101008_01409	121511_00606	121324_00077	103045_01416	101452_00491	122397_00158	112327_00077	112844_01338	101967_00036	126214_01612	137000_01238	127784_00253	127785_01858	126215_01118	127657_01639	127786_01959	137027_01985	127755_01240	101911_01451	137081_01054	101007_00104	127263_01476	127746_01382	127783_01570	137072_01645	101724_00665	101563_00547	126217_01342	127789_00604	102314_00374	127577_01213	127745_02236	127250_03454	101700_00535	102256_00521	101767_00972	101910_01138	127251_00706	126216_01580	101257_00416	102018_00721	127656_01221	127790_00202
Exodeoxyribonuclease	cluster_101	111617_00440	102920_01251	102029_00667	101640_00771	102434_01531	101008_01410	121511_00607	121324_00076	103045_01415	101452_00490	122397_00159	112327_00076	112844_01337	101967_00037	126214_01613	137000_01239	127784_00252	127785_01857	126215_01117	127657_01638	127786_01958	137027_01984	127755_01239	101911_01452	137081_01053	101007_00105	127263_01475	127746_01381	127783_01571	137072_01646	101724_00664	101563_00546	126217_01343	127789_00603	102314_00375	127577_01212	127745_02235	127250_03453	101700_00534	102256_00520	101767_00971	101910_01137	127251_00707	126216_01579	101257_00415	102018_00722	127656_01219	127790_00201
Regulatory protein MgsR	cluster_102	111617_00441	102920_01250	102029_00666	101640_00770	102434_01530	101008_01411	121511_00608	121324_00075	103045_01414	101452_00489	122397_00160	112327_00075	112844_01336	101967_00038	126214_01614	137000_01240	127784_00251	127785_01856	126215_01116	127657_01637	127786_01957	137027_01983	127755_01238	101911_01453	137081_01052	101007_00106	127263_01474	127746_01380	127783_01572	137072_01647	101724_00663	101563_00545	126217_01344	127789_00598	102314_00376	127577_01211	127745_02234	127250_03452	101700_00533	102256_00519	101767_00970	101910_01136	127251_00708	126216_01578	101257_00414	102018_00723	127656_01218	127790_00200
CutC-like protein	cluster_103	111617_00442	102920_01249	102029_00665	101640_00769	102434_01529	101008_01412	121511_00609	121324_00074	103045_01413	101452_00488	122397_00161	112327_00074	112844_01335	101967_00039	126214_01615	137000_01241	127784_00250	127785_01855	126215_01115	127657_01636	127786_01956	137027_01982	127755_01237	101911_01454	137081_01051	101007_00107	127263_01473	127746_01379	127783_01573	137072_01648	101724_00662	101563_00544	126217_01345	127789_00597	102314_00377	127577_01210	127745_02233	127250_03451	101700_00532	102256_00518	101767_00969	101910_01135	127251_00709	126216_01577	101257_00413	102018_00724	127656_01217	127790_00199
hypothetical protein	cluster_104	111617_00443	102920_01248	102029_00664	101640_00768	102434_01528	101008_01413	121511_00610	121324_00073	103045_01412	101452_00487	122397_00162	112327_00073	112844_01334	101967_00040	126214_01616	137000_01242	127784_00249	127785_01854	126215_01114	127657_01635	127786_01955	137027_01981	127755_01236	101911_01455	137081_01050	101007_00108	127263_01472	127746_01378	127783_01574	137072_01649	101724_00661	101563_00543	126217_01346	127789_00596	102314_00378	127577_01209	127745_02232	127250_03450	101700_00531	102256_00517	101767_00968	101910_01134	127251_00710	126216_01576	101257_00412	102018_00725	127656_01216	127790_00198
Ribosomal RNA small subunit methyltransferase I	cluster_105	111617_00444	102920_01247	102029_00663	101640_00767	102434_01527	101008_01414	121511_00611	121324_00072	103045_01411	101452_00486	122397_00163	112327_00072	112844_01333	101967_00041	126214_01617	137000_01243	127784_00248	127785_01853	126215_01113	127657_01634	127786_01954	137027_01980	127755_01235	101911_01456	137081_01049	101007_00109	127263_01471	127746_01377	127783_01575	137072_01650	101724_00660	101563_00542	126217_01347	127789_00595	102314_00379	127577_01208	127745_02231	127250_03449	101700_00530	102256_00516	101767_00967	101910_01133	127251_00711	126216_01575	101257_00411	102018_00726	127656_01215	127790_00197
Initiation-control protein YabA	cluster_106	111617_00445	102920_01246	102029_00662	101640_00766	102434_01526	101008_01415	121511_00612	121324_00071	103045_01410	101452_00485	122397_00164	112327_00071	112844_01332	101967_00042	126214_01618	137000_01244	127784_00247	127785_01852	126215_01112	127657_01633	127786_01953	137027_01979	127755_01234	101911_01457	137081_01048	101007_00110	127263_01470	127746_01376	127783_01576	137072_01651	101724_00659	101563_00541	126217_01348	127789_00594	102314_00380	127577_01207	127745_02230	127250_03448	101700_00529	102256_00515	101767_00966	101910_01132	127251_00712	126216_01574	101257_00410	102018_00727	127656_01214	127790_00196
hypothetical protein	cluster_107	111617_00446	102920_01245	102029_00661	101640_00765	102434_01525	101008_01416	121511_00613	121324_00070	103045_01409	101452_00484	122397_00165	112327_00070	112844_01331	101967_00043	126214_01619	137000_01245	127784_00246	127785_01851	126215_01111	127657_01632	127786_01952	137027_01978	127755_01233	101911_01458	137081_01047	101007_00111	127263_01469	127746_01375	127783_01577	137072_01652	101724_00658	101563_00540	126217_01349	127789_00593	102314_00381	*	127745_02229	127250_03447	101700_00528	102256_00514	101767_00965	101910_01131	127251_00713	126216_01573	101257_00409	102018_00728	127656_01213	127790_00195
DNA polymerase III subunit tau	cluster_108	111617_00447	102920_01244	102029_00660	101640_00764	102434_01524	101008_01417	121511_00614	121324_00069	103045_01408	101452_00483	122397_00166	112327_00069	112844_01330	101967_00044	126214_01620	137000_01246	127784_00245	127785_01850	126215_01110	127657_01631	127786_01951	137027_01977	127755_01232	101911_01459	137081_01046	101007_00112	127263_01468	127746_01374	127783_01578	137072_01653	101724_00657	101563_00539	126217_01350	127789_00592	102314_00382	127577_01206	127745_02228	127250_03446	101700_00527	102256_00513	101767_00964	101910_01130	127251_00714	126216_01572	101257_00408	102018_00729	127656_01212	127790_00194
Thymidylate kinase	cluster_109	111617_00448	102920_01243	102029_00659	101640_00763	102434_01523	101008_01418	121511_00615	121324_00068	103045_01407	101452_00482	122397_00167	112327_00068	112844_01329	101967_00045	126214_01621	137000_01247	127784_00244	127785_01849	126215_01109	127657_01630	127786_01950	137027_01976	127755_01231	101911_01460	137081_01045	101007_00113	127263_01467	127746_01373	127783_01579	137072_01654	101724_00656	101563_00538	126217_01351	127789_00591	102314_00383	127577_01205	127745_02227	127250_03445	101700_00526	102256_00512	101767_00963	101910_01129	127251_00715	126216_01571	101257_00407	102018_00730	127656_01211	127790_00193
hypothetical protein	cluster_110	111617_00449	102920_01242	102029_00658	101640_00762	102434_01522	101008_01419	121511_00616	121324_00067	103045_01406	101452_00481	122397_00168	112327_00067	112844_01328	101967_00046	126214_01407	137000_03098	127784_00243	127785_01848	126215_01108	127657_01629	127786_01949	137027_01975	127755_01230	101911_01461	137081_01044	101007_00114	127263_01466	127746_01372	127783_01580	137072_01655	101724_00655	101563_00537	126217_01352	127789_00590	102314_00384	127577_01204	127745_02226	127250_03444	101700_00525	102256_00511	101767_00962	101910_01128	127251_00716	126216_01570	101257_00406	102018_00731	127656_01210	127790_00192
ATP-dependent Clp protease proteolytic subunit	cluster_111	111617_00450	102920_01241	102029_00657	101640_00761	102434_01521	101008_01420	121511_00617	121324_00066	103045_01405	101452_00480	122397_00169	112327_00066	112844_01327	101967_00047	126214_01406	137000_03099	127784_00242	127785_01847	126215_01107	127657_01628	127786_01948	137027_01974	127755_01229	101911_01462	137081_01043	101007_00115	127263_01465	127746_01371	127783_01581	137072_01656	101724_00654	101563_00536	126217_01353	127789_00589	102314_00385	127577_01203	127745_02225	127250_03443	101700_00524	102256_00510	101767_00961	101910_01127	127251_00717	126216_01569	101257_00405	102018_00732	127656_01209	127790_00191
Uracil phosphoribosyltransferase	cluster_112	111617_00451	102920_01240	102029_00656	101640_00760	102434_01520	101008_01421	121511_00618	121324_00065	103045_01404	101452_00479	122397_00170	112327_00065	112844_01326	101967_00048	126214_01405	137000_03100	127784_00241	127785_01846	126215_01106	127657_01627	127786_01947	137027_01973	127755_01228	101911_01463	137081_01042	101007_00116	127263_01464	127746_01370	127783_01582	137072_01657	101724_00653	101563_00535	126217_01354	127789_00588	102314_00386	127577_01202	127745_02224	127250_03442	101700_00523	102256_00509	101767_00960	101910_01126	127251_00718	126216_01568	101257_00404	102018_00733	127656_01208	127790_00190
putative cell division protein YtgP	cluster_113	111617_00452	102920_01239	102029_00655	101640_00759	102434_01519	101008_01422	121511_00619	121324_00064	103045_01403	101452_00478	122397_00171	112327_00064	112844_01325	101967_00049	126214_01404	137000_03101	127784_00240	127785_01845	126215_01105	127657_01626	127786_01946	137027_01972	127755_01227	101911_01464	137081_01041	101007_00117	127263_01463	127746_01369	127783_01583	137072_01658	101724_00652	101563_00534	126217_01355	127789_00587	102314_00387	127577_01201	127745_02223	127250_03441	101700_00522	102256_00508	101767_00959	101910_01125	127251_00719	126216_01567	101257_00403	102018_00734	127656_01207	127790_00189
UDP-N-acetylmuramoyl-L-alanyl-D-glutamate--L-lysine ligase	cluster_114	111617_00453	102920_01238	102029_00654	101640_00758	102434_01518	101008_01423	121511_00620	121324_00063	103045_01402	101452_00477	122397_00172	112327_00063	112844_01324	101967_00050	126214_01403	137000_03102	127784_00239	127785_01844	126215_01104	127657_01625	127786_01945	137027_01971	127755_01226	101911_01465	137081_01040	101007_00118	127263_01462	127746_01368	127783_01584	137072_01659	101724_00651	101563_00533	126217_01356	127789_00586	102314_00388	127577_01200	127745_02222	127250_03440	101700_00521	102256_00507	101767_00958	101910_01124	127251_00720	126216_01566	101257_00402	102018_00735	127656_01206	127790_00188
putative siderophore transport system ATP-binding protein YusV	cluster_115	111617_00454	102920_01237	102029_00653	101640_00757	102434_01517	101008_01424	121511_00621	121324_00062	103045_01401	101452_00476	122397_00173	112327_00062	112844_01323	101967_00051	126214_01402	137000_03103	127784_00238	127785_01843	126215_01103	127657_01624	127786_01944	137027_01970	127755_01225	101911_01466	137081_01039	101007_00119	127263_01461	127746_01367	127783_01585	137072_01660	101724_00650	101563_00532	126217_01357	127789_00585	102314_00367	127577_01199	127745_02221	127250_03439	101700_00520	102256_00506	101767_00957	101910_01123	127251_00721	126216_01565	101257_00401	102018_00736	127656_01205	127790_00187
Iron(3+)-hydroxamate-binding protein FhuD precursor	cluster_116	111617_00455	102920_01236	102029_00652	101640_00756	102434_01516	101008_01425	121511_00622	121324_00061	103045_01400	101452_00475	122397_00174	112327_00061	112844_01322	101967_00052	126214_01401	137000_03104	127784_00237	127785_01842	126215_01102	127657_01623	127786_01943	137027_01969	127755_01224	101911_01467	137081_01038	101007_00120	127263_01460	127746_01366	127783_01586	137072_01661	101724_00649	101563_00531	126217_01358	127789_00584	102314_00366	127577_01198	127745_02220	127250_03438	101700_00519	102256_00505	101767_00956	101910_01122	127251_00722	126216_01564	101257_00400	102018_00737	127656_01204	127790_00186
putative siderophore transport system permease protein YfiZ precursor	cluster_117	111617_00456	102920_01235	102029_00651	101640_00755	102434_01515	101008_01426	121511_00623	121324_00060	103045_01399	101452_00474	122397_00175	112327_00060	112844_01321	101967_00053	126214_01400	137000_03105	127784_00236	127785_01841	126215_01101	127657_01622	127786_01942	137027_01968	127755_01223	101911_01468	137081_01037	101007_00121	127263_01459	127746_01365	127783_01587	137072_01662	101724_00648	101563_00530	126217_01359	127789_00583	102314_00365	127577_01197	127745_02219	127250_03437	101700_00518	102256_00504	101767_00955	101910_01121	127251_00723	126216_01563	101257_00399	102018_00738	127656_01203	127790_00185
Iron-uptake system permease protein FeuC	cluster_118	111617_00457	102920_01234	102029_00650	101640_00754	102434_01514	101008_01427	121511_00624	121324_00059	103045_01398	101452_00473	122397_00176	112327_00059	112844_01320	101967_00054	126214_01399	137000_03106	127784_00235	127785_01840	126215_01100	127657_01621	127786_01941	137027_01967	127755_01222	101911_01469	137081_01036	101007_00122	127263_01458	127746_01364	127783_01588	137072_01663	101724_00647	101563_00529	126217_01360	127789_00582	102314_00364	127577_01196	127745_02218	127250_03436	101700_00517	102256_00503	101767_00954	101910_01120	127251_00724	126216_01562	101257_00398	102018_00739	127656_01202	127790_00184
hypothetical protein	cluster_119	111617_00458	102920_01233	102029_00649	101640_00753	102434_01513	101008_01428	121511_00625	121324_00058	103045_01397	101452_00472	122397_00177	112327_00058	112844_01319	101967_00055	126214_01398	137000_03107	127784_00234	127785_01839	126215_01099	127657_01620	127786_01940	137027_01966	127755_01221	101911_01470	137081_01035	101007_00123	127263_01457	127746_01363	127783_01589	137072_01664	101724_00646	101563_00528	126217_01361	127789_00581	102314_00363	127577_01195	127745_02217	127250_03435	101700_00516	102256_00502	101767_00953	101910_01119	127251_00725	126216_01561	101257_00397	102018_00740	127656_01201	127790_00183
putative manganese-dependent inorganic pyrophosphatase	cluster_120	111617_00459	102920_01232	102029_00648	101640_00752	102434_01512	101008_01429	121511_00626	121324_00057	103045_01396	101452_00471	122397_00178	112327_00057	112844_01318	101967_00056	126214_01397	137000_03108	127784_00233	127785_01838	126215_01098	127657_01619	127786_01939	137027_01965	127755_01220	101911_01471	137081_01034	101007_00124	127263_01456	127746_01362	127783_01590	137072_01665	101724_00645	101563_00527	126217_01362	127789_00580	102314_00362	127577_01194	127745_02216	127250_03434	101700_00515	102256_00501	101767_00952	101910_01118	127251_00726	126216_01560	101257_00396	102018_00741	127656_01200	127790_00182
Pyruvate formate-lyase 1-activating enzyme	cluster_121	111617_00460	102920_01231	102029_00647	101640_00751	102434_01511	101008_01430	121511_00627	121324_00056	103045_01395	101452_00470	122397_00179	112327_00056	112844_01317	101967_00057	126214_01396	137000_03109	127784_00232	127785_01837	126215_01097	127657_01618	127786_01938	137027_01964	127755_01219	101911_01472	137081_01033	101007_00125	127263_01455	127746_01361	127783_01591	137072_01666	101724_00644	101563_00526	126217_01363	127789_00579	102314_00361	127577_01193	127745_02215	127250_03433	101700_00514	102256_00500	101767_00951	101910_01117	127251_00727	126216_01559	101257_00395	102018_00742	127656_01199	127790_00181
Magnesium and cobalt efflux protein CorC	cluster_122	111617_00461	102920_01230	102029_00646	101640_00750	102434_01510	101008_01431	121511_00628	121324_00055	103045_01394	101452_00469	122397_00180	112327_00055	112844_01316	101967_00058	126214_01395	137000_03110	127784_00231	127785_01836	126215_01096	127657_01617	127786_01937	137027_01963	127755_01218	101911_01473	137081_01032	101007_00126	127263_01454	127746_01360	127783_01592	137072_01667	101724_00643	101563_00525	126217_01364	127789_00578	102314_00360	127577_01192	127745_02214	127250_03432	101700_00513	102256_00499	101767_00950	101910_01116	127251_00728	126216_01558	101257_00394	102018_00743	127656_01198	127790_00180
Ribosomal RNA small subunit methyltransferase H	cluster_123	111617_00462	102920_01229	102029_00645	101640_00749	102434_01509	101008_01432	121511_00629	121324_00054	103045_01393	101452_00468	122397_00181	112327_00054	112844_01315	101967_00059	126214_01394	137000_03111	127784_00230	127785_01835	126215_01095	127657_01616	127786_01936	137027_01962	127755_01217	101911_01474	137081_01031	101007_00127	127263_01453	127746_01359	127783_01593	137072_01668	101724_00642	101563_00524	126217_01365	127789_00577	102314_00359	127577_01191	127745_02213	127250_03431	101700_00512	102256_00498	101767_00949	101910_01115	127251_00729	126216_01557	101257_00393	102018_00744	127656_01197	127790_00179
coproporphyrinogen III oxidase	cluster_124	111617_00463	102920_01228	102029_00644	101640_00748	102434_01508	101008_01433	121511_00630	121324_00053	103045_01392	101452_00467	122397_00182	112327_00053	112844_01314	101967_00060	126214_01393	137000_03112	127784_00229	127785_01834	126215_01094	127657_01615	127786_01935	137027_01961	127755_01216	101911_01475	137081_01030	101007_00128	127263_01452	127746_01358	127783_01594	137072_01669	101724_00641	101563_00523	126217_01366	127789_00576	102314_00358	127577_01190	127745_02212	127250_03430	101700_00511	102256_00497	101767_00948	101910_01114	127251_00730	126216_01556	101257_00392	102018_00745	127656_01196	127790_00178
Putative undecaprenyl-diphosphatase YbjG	cluster_125	111617_00464	102920_01227	102029_00643	101640_00747	102434_01507	101008_01434	121511_00631	121324_00052	103045_01391	101452_00466	122397_00183	112327_00052	112844_01313	101967_00061	126214_01392	137000_03113	127784_00228	127785_01833	126215_01093	127657_01614	127786_01934	137027_01960	127755_01215	101911_01476	137081_01029	101007_00129	127263_01451	127746_01357	127783_01595	137072_01670	101724_00640	101563_00522	126217_01367	127789_00575	102314_00357	127577_01189	127745_02211	127250_03429	101700_00510	102256_00496	101767_00947	101910_01113	127251_00731	126216_01555	101257_00391	102018_00746	127656_01195	127790_00177
Riboflavin transporter RibU	cluster_126	111617_00465	102920_01226	102029_00642	101640_00746	102434_01506	101008_01435	121511_00632	121324_00051	103045_01390	101452_00465	122397_00184	112327_00051	112844_01312	101967_00062	126214_01391	137000_03114	127784_00227	127785_01832	126215_01092	127657_01613	127786_01933	137027_01959	127755_01214	101911_01477	137081_01028	101007_00130	127263_01450	127746_01356	127783_01596	137072_01671	101724_00639	101563_00521	126217_01368	127789_00574	102314_00356	127577_01188	127745_02210	127250_03428	101700_00509	102256_00495	101767_00946	101910_01112	127251_00732	126216_01554	101257_00390	102018_00747	127656_01194	127790_00176
Putative tRNA (cytidine(34)-2'-O)-methyltransferase	cluster_127	111617_00466	102920_01225	102029_00641	101640_00745	102434_01505	101008_01436	121511_00633	121324_00050	103045_01389	101452_00464	122397_00185	112327_00050	112844_01311	101967_00063	126214_01390	137000_03115	127784_00226	127785_01831	126215_01091	127657_01612	127786_01932	137027_01958	127755_01213	101911_01478	137081_01027	101007_00131	127263_01449	127746_01355	127783_01597	137072_01672	101724_00638	101563_00520	126217_01369	127789_00573	102314_00355	127577_01187	127745_02209	127250_03427	101700_00508	102256_00494	101767_00945	101910_01111	127251_00733	126216_01553	101257_00389	102018_00748	127656_01193	127790_00175
Putative membrane protein insertion efficiency factor	cluster_128	111617_00467	102920_01224	102029_00640	101640_00744	102434_01504	101008_01437	121511_00634	121324_00049	103045_01388	101452_00463	122397_00186	112327_00049	112844_01310	101967_00064	126214_01389	137000_03116	127784_00225	127785_01830	126215_01090	127657_01611	127786_01931	137027_01957	127755_01212	101911_01479	137081_01026	101007_00132	127263_01448	127746_01354	127783_01598	137072_01673	101724_00637	101563_00519	126217_01370	127789_00572	102314_00354	127577_01186	127745_02208	127250_03426	101700_00507	102256_00493	101767_00944	101910_01110	127251_00734	126216_01552	101257_00388	102018_00749	127656_01192	127790_00174
Ribosomal large subunit pseudouridine synthase B	cluster_129	111617_00468	102920_01223	102029_00639	101640_00743	102434_01503	101008_01438	121511_00635	121324_00048	103045_01387	101452_00462	122397_00187	112327_00048	112844_01309	101967_00065	126214_01388	137000_03117	127784_00224	127785_01829	126215_01089	127657_01610	127786_01930	137027_01956	127755_01211	101911_01480	137081_01025	101007_00133	127263_01447	127746_01353	127783_01599	137072_01674	101724_00636	101563_00518	126217_01371	127789_00571	102314_00353	127577_01185	127745_02207	127250_03425	101700_00506	102256_00492	101767_00943	101910_01109	127251_00735	126216_01551	101257_00387	102018_00750	127656_01191	127790_00173
Segregation and condensation protein B	cluster_130	111617_00469	102920_01222	102029_00638	101640_00742	102434_01502	101008_01439	121511_00636	121324_00047	103045_01386	101452_00461	122397_00188	112327_00047	112844_01308	101967_00066	126214_01387	137000_03118	127784_00223	127785_01828	126215_01088	127657_01609	127786_01929	137027_01955	127755_01210	101911_01481	137081_01024	101007_00134	127263_01446	127746_01352	127783_01600	137072_01675	101724_00635	101563_00517	126217_01372	127789_00570	102314_00352	127577_01184	127745_02206	127250_03424	101700_00505	102256_00491	101767_00942	101910_01108	127251_00736	126216_01550	101257_00386	102018_00751	127656_01190	127790_00172
Segregation and condensation protein A	cluster_131	111617_00470	102920_01221	102029_00637	101640_00741	102434_01501	101008_01440	121511_00637	121324_00046	103045_01385	101452_00460	122397_00189	112327_00046	112844_01307	101967_00067	126214_01386	137000_03119	127784_00222	127785_01827	126215_01087	127657_01608	127786_01928	137027_01954	127755_01209	101911_01482	137081_01023	101007_00135	127263_01445	127746_01351	127783_01601	137072_01676	101724_00634	101563_00516	126217_01373	127789_00569	102314_00351	127577_01183	127745_02205	127250_03423	101700_00504	102256_00490	101767_00941	101910_01107	127251_00737	126216_01549	101257_00385	102018_00752	127656_01189	127790_00171
Tyrosine recombinase XerD-like protein	cluster_132	111617_00471	102920_01220	102029_00636	101640_00740	102434_01500	101008_01441	121511_00638	121324_00045	103045_01384	101452_00459	122397_00190	112327_00045	112844_01306	101967_00068	126214_01385	137000_03120	127784_00221	127785_01826	126215_01086	127657_01607	127786_01927	137027_01953	127755_01208	101911_01483	137081_01022	101007_00136	127263_01444	127746_01350	127783_01602	137072_01677	101724_00633	101563_00515	126217_01374	127789_00568	102314_00350	127577_01182	127745_02204	127250_03422	101700_00503	102256_00489	101767_00940	101910_01106	127251_00738	126216_01548	101257_00384	102018_00753	127656_01188	127790_00170
inosine 5'-monophosphate dehydrogenase	cluster_133	111617_00472	102920_01219	102029_00635	101640_00739	102434_01499	101008_01442	121511_00639	121324_00044	103045_01383	101452_00458	122397_00191	112327_00044	112844_01305	101967_00069	126214_01384	137000_03121	127784_00220	127785_01825	126215_01085	127657_01606	127786_01926	137027_01952	127755_01207	101911_01484	137081_01021	101007_00137	127263_01443	127746_01349	127783_01603	137072_01678	101724_00632	101563_00514	126217_01375	127789_00567	102314_00349	127577_01181	127745_02203	127250_03421	101700_00502	102256_00488	101767_00939	101910_01105	127251_00739	126216_01547	101257_00383	102018_00754	127656_01187	127790_00169
phosphodiesterase	cluster_134	111617_00473	102920_01218	102029_00634	101640_00738	102434_01498	101008_01443	121511_00640	121324_00043	103045_01382	101452_00457	122397_00192	112327_00043	112844_01304	101967_00070	126214_01383	137000_03122	127784_00219	127785_01824	126215_01084	127657_01605	127786_01925	137027_01951	127755_01206	101911_01485	137081_01020	101007_00138	127263_01442	127746_01348	127783_01604	137072_01679	101724_00631	101563_00513	126217_01376	127789_00566	102314_00348	127577_01180	127745_02202	127250_03420	101700_00501	102256_00487	101767_00938	101910_01104	127251_00740	126216_01546	101257_00382	102018_00755	127656_01186	127790_00168
dITP/XTP pyrophosphatase	cluster_135	111617_00474	102920_01217	102029_00633	101640_00737	102434_01497	101008_01444	121511_00641	121324_00042	103045_01381	101452_00456	122397_00193	112327_00042	112844_01303	101967_00071	126214_01382	137000_03123	127784_00218	127785_01823	126215_01083	127657_01604	127786_01924	137027_01950	127755_01205	101911_01486	137081_01019	101007_00139	127263_01441	127746_01347	127783_01605	137072_01680	101724_00630	101563_00512	126217_01377	127789_00565	102314_00347	127577_01179	127745_02201	127250_03419	101700_00500	102256_00486	101767_00937	101910_01103	127251_00741	126216_01545	101257_00381	102018_00756	127656_01185	127790_00167
Glutamate racemase	cluster_136	111617_00475	102920_01216	102029_00632	101640_00736	102434_01496	101008_01445	121511_00642	121324_00041	103045_01380	101452_00455	122397_00194	112327_00041	112844_01302	101967_00072	126214_01381	137000_03124	127784_00217	127785_01822	126215_01082	127657_01603	127786_01923	137027_01949	127755_01204	101911_01487	137081_01018	101007_00140	127263_01440	127746_01346	127783_01606	137072_01681	101724_00629	101563_00511	126217_01378	127789_00564	102314_00346	127577_01178	127745_02200	127250_03418	101700_00499	102256_00485	101767_00936	101910_01102	127251_00742	126216_01544	101257_00380	102018_00757	127656_01184	127790_00166
hypothetical protein	cluster_137	111617_00476	102920_01215	102029_00631	101640_00735	102434_01495	101008_01446	121511_00643	121324_00040	103045_01379	101452_00454	122397_00195	112327_00040	112844_01301	101967_00073	126214_01380	137000_03125	127784_00216	127785_01821	126215_01081	127657_01602	127786_01922	137027_01948	127755_01203	101911_01488	137081_01017	101007_00141	127263_01439	127746_01345	127783_01607	137072_01682	101724_00628	101563_00510	126217_01379	127789_00563	102314_00345	127577_01177	127745_02199	127250_03417	101700_00498	102256_00484	101767_00935	101910_01101	127251_00743	126216_01543	101257_00379	102018_00758	127656_01183	127790_00165
Inner membrane protein YbhL	cluster_138	111617_00477	102920_01214	102029_00630	101640_00734	102434_01494	101008_01447	121511_00644	121324_00039	103045_01378	101452_00453	122397_00196	112327_00039	112844_01300	101967_00074	126214_01379	137000_03126	127784_00215	127785_01820	126215_01080	127657_01601	127786_01921	137027_01947	127755_01202	101911_01489	137081_01016	101007_00142	127263_01438	127746_01344	127783_01608	137072_01683	101724_00627	101563_00509	126217_01380	127789_00562	102314_00344	127577_01176	127745_02198	127250_03416	101700_00497	102256_00483	101767_00934	101910_01100	127251_00744	126216_01542	101257_00378	102018_00759	127656_01182	127790_00164
hypothetical protein	cluster_139	111617_00478	102920_01213	102029_00629	101640_00733	102434_01493	101008_01448	121511_00645	121324_00038	103045_01377	101452_00452	122397_00197	112327_00038	112844_01299	101967_00075	126214_01378	137000_03127	127784_00214	127785_01819	126215_01079	127657_01600	127786_01920	137027_01946	127755_01201	101911_01490	137081_01015	101007_00143	127263_01437	127746_01343	127783_01609	137072_01684	101724_00626	101563_00508	126217_01381	127789_00561	102314_00343	127577_01175	127745_02197	127250_03415	101700_00496	102256_00482	101767_00933	101910_01099	127251_00745	126216_01541	101257_00377	102018_00760	127656_01181	127790_00163
Putative TrmH family tRNA/rRNA methyltransferase	cluster_140	111617_00479	102920_01212	102029_00628	101640_00732	102434_01492	101008_01449	121511_00646	121324_00037	103045_01376	101452_00451	122397_00198	112327_00037	112844_01298	101967_00076	126214_01377	137000_03128	127784_00213	127785_01818	126215_01078	127657_01599	127786_01919	137027_01945	127755_01200	101911_01491	137081_01014	101007_00144	127263_01436	127746_01342	127783_01610	137072_01685	101724_00625	101563_00507	126217_01382	127789_00560	102314_00342	127577_01174	127745_02196	127250_03414	101700_00495	102256_00481	101767_00932	101910_01098	127251_00746	126216_01540	101257_00376	102018_00761	127656_01180	127790_00162
Acylphosphatase	cluster_141	111617_00480	102920_01211	102029_00627	101640_00731	102434_01491	101008_01450	121511_00647	121324_00036	103045_01375	101452_00450	122397_00199	112327_00036	112844_01297	101967_00077	126214_01376	137000_03129	127784_00212	127785_01817	126215_01077	127657_01598	127786_01918	137027_01944	127755_01199	101911_01492	137081_01013	101007_00145	127263_01435	127746_01341	127783_01611	137072_01686	101724_00624	101563_00506	126217_01383	127789_00559	102314_00341	127577_01173	127745_02195	127250_03413	101700_00494	102256_00480	101767_01665	101910_01831	127251_00011	126216_00164	101257_01826	102018_00114	127656_01179	127790_00161
Membrane protein insertase YidC precursor	cluster_142	111617_00481	102920_01210	102029_00626	101640_00730	102434_01490	101008_01451	121511_00648	121324_00035	103045_01374	101452_00449	122397_00200	112327_00035	112844_01296	101967_00078	126214_01375	137000_03130	127784_00211	127785_01816	126215_01076	127657_01597	127786_01917	137027_01943	127755_01198	101911_01493	137081_01012	101007_00146	127263_01434	127746_01340	127783_01612	137072_01687	101724_00623	101563_00505	126217_01384	127789_00558	102314_00340	127577_01172	127745_02194	127250_03412	101700_00493	102256_00479	101767_01664	101910_01830	127251_00012	126216_00163	101257_01825	102018_00115	127656_01178	127790_00160
Transcription elongation factor GreA	cluster_143	111617_00482	102920_01209	102029_00625	101640_00729	102434_01489	101008_01452	121511_00649	121324_00034	103045_01373	101452_00448	122397_00201	112327_00034	112844_01295	101967_00079	126214_01374	137000_03131	127784_00210	127785_01815	126215_01075	127657_01596	127786_01916	137027_01942	127755_01197	101911_01494	137081_01011	101007_00147	127263_01433	127746_01339	127783_01613	137072_01688	101724_00622	101563_00504	126217_01385	127789_00557	102314_00339	127577_01171	127745_02193	127250_03411	101700_00492	102256_00478	101767_01663	101910_01829	127251_00013	126216_00162	101257_01824	102018_00116	127656_01177	127790_00159
putative aminodeoxychorismate lyase	cluster_144	111617_00483	102920_01208	102029_00624	101640_00728	102434_01488	101008_01453	121511_00650	121324_00033	103045_01372	101452_00447	122397_00202	112327_00033	112844_01294	101967_00080	126214_01373	137000_03132	127784_00209	127785_01814	126215_01074	127657_01595	127786_01915	137027_01941	127755_01196	101911_01495	137081_01010	101007_00148	127263_01432	127746_01338	127783_01614	137072_01689	101724_00621	101563_00503	126217_01386	127789_00556	102314_00338	127577_01170	127745_02192	127250_03410	101700_00491	102256_00477	101767_01662	101910_01828	127251_00014	126216_00161	101257_01823	102018_00117	127656_01176	127790_00158
Acetyltransferase (GNAT) family protein	cluster_145	111617_00484	102920_01207	102029_00623	101640_00727	102434_01487	101008_01454	121511_00651	121324_00032	103045_01371	101452_00446	122397_00203	112327_00032	112844_01293	101967_00081	126214_01372	137000_03133	127784_00208	127785_01813	126215_01073	127657_01594	127786_01914	137027_01940	127755_01195	101911_01496	137081_01009	101007_00149	127263_01431	127746_01337	127783_01615	137072_01690	101724_00620	101563_00502	126217_01387	127789_00555	102314_00337	127577_01169	127745_02191	127250_03409	101700_00490	102256_00476	101767_01661	101910_01827	127251_00015	126216_00160	101257_01822	102018_00118	127656_01175	127790_00157
UDP-N-acetylmuramate--L-alanine ligase	cluster_146	111617_00485	102920_01206	102029_00622	101640_00726	102434_01486	101008_01455	121511_00652	121324_00031	103045_01370	101452_00445	122397_00204	112327_00031	112844_01292	101967_00082	126214_01371	137000_03134	127784_00207	127785_01812	126215_01072	127657_01593	127786_01913	137027_01939	127755_01194	101911_01497	137081_01008	101007_00150	127263_01430	127746_01336	127783_01616	137072_01691	101724_00619	101563_00501	126217_01388	127789_00554	102314_00336	127577_01168	127745_02190	127250_03408	101700_00489	102256_00475	101767_01660	101910_01826	127251_00016	126216_00159	101257_01821	102018_00119	127656_01174	127790_00156
hypothetical protein	cluster_147	111617_00486	102920_01205	102029_00621	101640_00725	102434_01485	101008_01456	121511_00653	121324_00030	103045_01369	101452_00444	122397_00205	112327_00030	112844_01291	101967_00083	126214_01370	137000_03135	127784_00206	127785_01811	126215_01071	127657_01592	127786_01912	137027_01938	127755_01193	101911_01498	137081_01007	101007_00151	127263_01429	127746_01335	127783_01617	137072_01692	101724_00618	101563_00500	126217_01389	127789_00553	102314_00335	127577_01167	127745_02189	127250_03407	101700_00488	102256_00474	101767_01659	101910_01825	127251_00017	126216_00158	101257_01820	102018_00120	127656_01173	127790_00155
RNA polymerase-associated protein RapA	cluster_148	111617_00487	102920_01204	102029_00620	101640_00724	102434_01484	101008_01457	121511_00654	121324_00029	103045_01368	101452_00443	122397_00206	112327_00029	112844_01290	101967_00084	126214_01369	137000_03136	127784_00205	127785_01810	126215_01070	127657_01591	127786_01911	137027_01937	127755_01192	101911_01499	137081_01006	101007_00152	127263_01428	127746_01334	127783_01618	137072_01693	101724_00617	101563_00499	126217_01390	127789_00552	102314_00334	127577_01166	127745_02188	127250_03406	101700_00487	102256_00473	101767_01658	101910_01824	127251_00018	126216_00157	101257_01819	102018_00121	127656_01172	127790_00154
GTPase Der	cluster_149	111617_00488	102920_01203	102029_00619	101640_00723	102434_01483	101008_01458	121511_00655	121324_00028	103045_01367	101452_00442	122397_00207	112327_00028	112844_01289	101967_00085	126214_01368	137000_03137	127784_00204	127785_01809	126215_01069	127657_01590	127786_01910	137027_01936	127755_01191	101911_01500	137081_01005	101007_00153	127263_01427	127746_01333	127783_01619	137072_01694	101724_00616	101563_00498	126217_01391	127789_00551	102314_00333	127577_01165	127745_02187	127250_03405	101700_00486	102256_00472	101767_01657	101910_01823	127251_00019	126216_00155	101257_01818	102018_00122	127656_01171	127790_00153
Primosomal protein DnaI	cluster_150	111617_00489	102920_01202	102029_00618	101640_00722	102434_01482	101008_01459	121511_00656	121324_00027	103045_01366	101452_00441	122397_00208	112327_00027	112844_01288	101967_00086	126214_01367	137000_03138	127784_00203	127785_01808	126215_01068	127657_01589	127786_01909	137027_01935	127755_01190	101911_01501	137081_01004	101007_00154	127263_01426	127746_01332	127783_01620	137072_01695	101724_00615	101563_00497	126217_01392	127789_00550	102314_00332	127577_01164	127745_02186	127250_03404	101700_00485	102256_00471	101767_01656	101910_01822	127251_00020	126216_00154	101257_01817	102018_00123	127656_01170	127790_00152
hypothetical protein	cluster_151	111617_00490	102920_01201	102029_00617	101640_00721	102434_01481	101008_01460	121511_00657	121324_00026	103045_01365	101452_00440	122397_00209	112327_00026	112844_01287	101967_00087	126214_01366	137000_03139	127784_00202	127785_01807	126215_01067	127657_01588	127786_01908	137027_01934	127755_01189	101911_01502	137081_01003	101007_00155	127263_01425	127746_01331	127783_01621	137072_01696	101724_00614	101563_00496	126217_01393	127789_00549	102314_00331	127577_01163	127745_02185	127250_03403	101700_00484	102256_00470	101767_01655	101910_01821	127251_00021	126216_00153	101257_01816	102018_00124	127656_01169	127790_00151
Transcriptional repressor NrdR	cluster_152	111617_00491	102920_01200	102029_00616	101640_00720	102434_01480	101008_01461	121511_00658	121324_00025	103045_01364	101452_00439	122397_00210	112327_00025	112844_01286	101967_00088	126214_01365	137000_03140	127784_00201	127785_01806	126215_01066	127657_01587	127786_01907	137027_01933	127755_01188	101911_01503	137081_01002	101007_00156	127263_01424	127746_01330	127783_01622	137072_01697	101724_00613	101563_00495	126217_01394	127789_00548	102314_00330	127577_01162	127745_02184	127250_03402	101700_00483	102256_00469	101767_01654	101910_01820	127251_00022	126216_00152	101257_01815	102018_00125	127656_01168	127790_00150
Signal transduction histidine-protein kinase ArlS	cluster_153	111617_00492	102920_01199	102029_00615	101640_00719	102434_01479	101008_01462	121511_00659	121324_00024	103045_01363	101452_00438	122397_00211	112327_00024	112844_01285	101967_00089	126214_01364	137000_03141	127784_00200	127785_01805	126215_01065	127657_01586	127786_01906	137027_01932	127755_01187	101911_01504	137081_01001	101007_00157	127263_01423	127746_01329	127783_01623	137072_01698	101724_00612	101563_00494	126217_01395	127789_00547	102314_00329	127577_01161	127745_02183	127250_03401	101700_00482	102256_00468	101767_01653	101910_01819	127251_00023	126216_00151	101257_01814	102018_00126	127656_01167	127790_00149
Response regulator ArlR	cluster_154	111617_00493	102920_01198	102029_00614	101640_00718	102434_01478	101008_01463	121511_00660	121324_00023	103045_01362	101452_00437	122397_00212	112327_00023	112844_01284	101967_00090	126214_01363	137000_03142	127784_00199	127785_01804	126215_01064	127657_01585	127786_01905	137027_01931	127755_01186	101911_01505	137081_01000	101007_00158	127263_01422	127746_01328	127783_01624	137072_01699	101724_00611	101563_00493	126217_01396	127789_00546	102314_00328	127577_01160	127745_02182	127250_03400	101700_00481	102256_00467	101767_01652	101910_01818	127251_00024	126216_00150	101257_01813	102018_00127	127656_01166	127790_00148
hypothetical protein	cluster_155	111617_00494	102920_01197	102029_00613	101640_00717	102434_01477	101008_01464	121511_00661	121324_00022	103045_01361	101452_00436	122397_00213	112327_00022	112844_01283	101967_00091	126214_01362	137000_03143	127784_00198	127785_01803	126215_01063	127657_01584	127786_01904	137027_01930	127755_01185	101911_01506	137081_00999	101007_00159	127263_01421	127746_01327	127783_01625	137072_01700	101724_00610	101563_00492	126217_01397	127789_00545	102314_00327	127577_01159	127745_02181	127250_03399	101700_00480	102256_00466	101767_01651	101910_01817	127251_00025	126216_00149	101257_01812	102018_00128	127656_01165	127790_00147
hypothetical protein	cluster_156	111617_00495	102920_01196	102029_00612	101640_00716	102434_01476	101008_01465	121511_00662	121324_00021	103045_01360	101452_00435	122397_00214	112327_00021	112844_01282	101967_00092	126214_01361	137000_03144	127784_00197	127785_01802	126215_01062	127657_01583	127786_01903	137027_01929	127755_01184	101911_01507	137081_00998	101007_00160	127263_01420	127746_01326	127783_01626	137072_01701	101724_00609	101563_00491	126217_01398	127789_00544	102314_00326	127577_01158	127745_02180	127250_03398	101700_00479	102256_00465	101767_01650	101910_01816	127251_00026	126216_00148	101257_01811	102018_00129	127656_01164	127790_00146
LemA family protein	cluster_157	111617_00496	102920_01195	102029_00611	101640_00715	102434_01475	101008_01466	121511_00663	121324_00020	103045_01359	101452_00434	122397_00215	112327_00020	112844_01281	101967_00093	126214_01360	137000_03145	127784_00196	127785_01801	126215_01061	127657_01582	127786_01902	137027_01928	127755_01183	101911_01508	137081_00997	101007_00161	127263_01419	127746_01325	127783_01627	137072_01702	101724_00608	101563_00490	126217_01399	127789_00543	102314_00325	127577_01157	127745_02179	127250_03397	101700_00478	102256_00464	101767_01649	101910_01815	127251_00027	126216_00147	101257_01810	102018_00130	127656_01163	127790_00145
Ribosomal RNA small subunit methyltransferase G	cluster_158	111617_00497	102920_01194	102029_00610	101640_00714	102434_01474	101008_01467	121511_00664	121324_00019	103045_01358	101452_00433	122397_00216	112327_00019	112844_01280	101967_00094	126214_01359	137000_03146	127784_00195	127785_01800	126215_01060	127657_01581	127786_01901	137027_01927	127755_01182	101911_01509	137081_00996	101007_00162	127263_01418	127746_01324	127783_01628	137072_01703	101724_00607	101563_00489	126217_01400	127789_00542	102314_00324	127577_01156	127745_02178	127250_03396	101700_00477	102256_00463	101767_01648	101910_01814	127251_00028	126216_00146	101257_01809	102018_00131	127656_01162	127790_00144
Ktr system potassium uptake protein B	cluster_159	111617_00498	102920_01193	102029_00609	101640_00713	102434_01473	101008_01468	121511_00665	121324_00018	103045_01357	101452_00432	122397_00217	112327_00018	112844_01279	101967_00095	126214_01358	137000_03147	127784_00194	127785_01799	126215_01059	127657_01580	127786_01900	137027_01926	127755_01181	101911_01510	137081_00995	101007_00163	127263_01417	127746_01323	127783_01629	137072_01704	101724_00606	101563_00488	126217_01401	127789_00541	102314_00323	127577_01155	127745_02177	127250_03395	101700_00476	102256_00462	101767_01647	101910_01813	127251_00029	126216_00145	101257_01808	102018_00132	127656_01161	127790_00143
Ktr system potassium uptake protein A	cluster_160	111617_00499	102920_01192	102029_00608	101640_00712	102434_01472	101008_01469	121511_00666	121324_00017	103045_01356	101452_00431	122397_00218	112327_00017	112844_01278	101967_00096	126214_01357	137000_03148	127784_00193	127785_01798	126215_01058	127657_01579	127786_01899	137027_01925	127755_01180	101911_01511	137081_00994	101007_00164	127263_01416	127746_01322	127783_01630	137072_01705	101724_00605	101563_00487	126217_01402	127789_00540	102314_00322	127577_01154	127745_02176	127250_03394	101700_00475	102256_00461	101767_01646	101910_01812	127251_00030	126216_00144	101257_01807	102018_00133	127656_01160	127790_00142
Serine/threonine transporter SstT	cluster_161	111617_00500	102920_01191	102029_00607	101640_00711	102434_01471	101008_01470	121511_00667	121324_00016	103045_01355	101452_00430	122397_00219	112327_00016	112844_01277	101967_00097	126214_01356	137000_03149	127784_00192	127785_01797	126215_01057	127657_01578	127786_01898	137027_01924	127755_01179	101911_01512	137081_00993	101007_00165	127263_01415	127746_01321	127783_01631	137072_01706	101724_00604	101563_00486	126217_01403	127789_00539	102314_00321	127577_01153	127745_02175	127250_03393	101700_00474	102256_00460	101767_01645	101910_01811	127251_00031	126216_00143	101257_01806	102018_00134	127656_01159	127790_00141
Branched-chain amino acid transport system 2 carrier protein	cluster_162	111617_00501	102920_01190	102029_00606	101640_00710	102434_01470	101008_01471	121511_00668	121324_00015	103045_01354	101452_00429	122397_00220	112327_00015	112844_01276	101967_00098	126214_01355	137000_03150	127784_00191	127785_01796	126215_01056	127657_01577	127786_01897	137027_01923	127755_01178	101911_01513	137081_00992	101007_00166	127263_01414	127746_01320	127783_01632	137072_01707	101724_00603	101563_00485	126217_01404	127789_00538	102314_00320	127577_01152	127745_02174	127250_03392	101700_00473	102256_00459	101767_01644	101910_01810	127251_00032	126216_00142	101257_01805	102018_00135	127656_01158	127790_00140
Methionine import system permease protein MetP	cluster_163	111617_00502	102920_01189	102029_00605	101640_00709	102434_01469	101008_01472	121511_00669	121324_00014	103045_01353	101452_00428	122397_00221	112327_00014	112844_01275	101967_00099	126214_01354	137000_03151	127784_00190	127785_01795	126215_01055	127657_01576	127786_01896	137027_01922	127755_01177	101911_01514	137081_00991	101007_00167	127263_01413	127746_01319	127783_01633	137072_01708	101724_00602	101563_00484	126217_01405	127789_00537	102314_00319	127577_01151	127745_02173	127250_03391	101700_00472	102256_00458	101767_01643	101910_01809	127251_00033	126216_00141	101257_01804	102018_00136	127656_01157	127790_00139
Methionine import ATP-binding protein MetN	cluster_164	111617_00503	102920_01188	102029_00604	101640_00708	102434_01468	101008_01473	121511_00670	121324_00013	103045_01352	101452_00427	122397_00222	112327_00013	112844_01274	101967_00100	126214_01353	137000_03152	127784_00189	127785_01794	126215_01054	127657_01575	127786_01895	137027_01921	127755_01176	101911_01515	137081_00990	101007_00168	127263_01412	127746_01318	127783_01634	137072_01709	101724_00601	101563_00483	126217_01406	127789_00536	102314_00318	127577_01150	127745_02172	127250_03390	101700_00471	102256_00457	101767_01642	101910_01808	127251_00034	126216_00140	101257_01803	102018_00137	127656_01156	127790_00138
D-methionine-binding lipoprotein MetQ precursor	cluster_165	111617_00504	102920_01187	102029_00603	101640_00707	102434_01467	101008_01474	121511_00671	121324_00012	103045_01351	101452_00426	122397_00223	112327_00012	112844_01273	101967_00101	126214_01352	137000_03153	127784_00188	127785_01793	126215_01053	127657_01574	127786_01894	137027_01920	127755_01175	101911_01516	137081_00989	101007_00169	127263_01411	127746_01317	127783_01635	137072_01710	101724_00600	101563_00482	126217_01407	127789_00535	102314_00317	127577_01149	127745_02171	127250_03389	101700_00470	102256_00456	101767_01641	101910_01807	127251_00035	126216_00139	101257_01802	102018_00138	127656_01155	127790_00137
L-cystine-binding protein TcyA precursor	cluster_166	111617_00505	102920_01186	102029_00602	101640_00706	102434_01466	101008_01475	121511_00672	121324_00011	103045_01350	101452_00425	122397_00224	112327_00011	112844_01272	101967_00102	126214_01351	137000_03154	127784_00187	127785_01792	126215_01052	127657_01573	127786_01893	137027_01919	127755_01174	101911_01517	137081_00988	101007_00170	127263_01410	127746_01316	127783_01636	137072_01711	101724_00599	101563_00481	126217_01408	127789_00534	102314_00316	127577_01148	127745_02170	127250_03388	101700_00469	102256_00455	101767_01640	101910_01806	127251_00036	126216_00138	101257_01801	102018_00139	127656_01154	127790_00136
putative transcriptional regulatory protein YeeN	cluster_167	111617_00506	102920_01185	102029_00601	101640_00705	102434_01465	101008_01476	121511_00673	121324_00010	103045_01349	101452_00424	122397_00225	112327_00010	112844_01271	101967_00103	126214_01350	137000_03155	127784_00186	127785_01791	126215_01051	127657_01572	127786_01892	137027_01918	127755_01173	101911_01518	137081_00987	101007_00171	127263_01409	127746_01315	127783_01637	137072_01712	101724_00598	101563_00480	126217_01409	127789_00533	102314_00315	127577_01147	127745_02169	127250_03387	101700_00468	102256_00454	101767_01639	101910_01805	127251_00037	126216_00137	101257_01800	102018_00140	127656_01153	127790_00135
hypothetical protein	cluster_168	111617_00507	102920_01184	102029_00600	101640_00704	102434_01464	101008_01477	121511_00674	121324_00009	103045_01348	101452_00423	122397_00226	112327_00009	112844_01270	101967_00104	126214_01349	137000_03156	127784_00185	127785_01790	126215_01050	127657_01571	127786_01891	137027_01917	127755_01172	101911_01519	137081_00986	101007_00172	127263_01408	127746_01314	127783_01638	137072_01713	101724_00597	101563_00479	126217_01410	127789_00532	102314_00314	127577_01146	127745_02168	127250_03386	101700_00467	102256_00453	101767_01638	101910_01804	127251_00038	126216_00136	101257_01799	102018_00141	127656_01152	127790_00134
hypothetical protein	cluster_169	*	*	*	*	*	*	*	*	*	*	*	*	*	*	*	*	*	*	*	*	*	*	127755_01171	101911_01520	137081_00985	101007_00173	127263_01407	127746_01313	127783_01639	137072_01714	101724_00596	101563_00478	126217_01411	127789_00531	*	127577_01145	127745_02167	127250_03385	*	*	101767_01637	101910_01803	127251_00039	126216_00135	101257_01798	102018_00142	127656_01151	127790_00133
Glycine/sarcosine N-methyltransferase	cluster_170	111617_00508	102920_01183	102029_00599	101640_00703	102434_01463	101008_01478	121511_00675	121324_00008	103045_01347	101452_00422	122397_00227	112327_00008	112844_01269	101967_00105	126214_01348	137000_03157	127784_00184	127785_01789	126215_01049	127657_01570	127786_01890	137027_01916	127755_01170	101911_01521	137081_00984	101007_00174	127263_01406	127746_01312	127783_01640	137072_01715	101724_00595	101563_00477	126217_01412	127789_00530	102314_00313	127577_01144	127745_02166	127250_03384	101700_00466	102256_00452	101767_01636	101910_01802	127251_00040	126216_00134	101257_01797	102018_00143	127656_01150	127790_00132
Ribosomal silencing factor RsfS	cluster_171	111617_00509	102920_01182	102029_00598	101640_00702	102434_01462	101008_01479	121511_00676	121324_00007	103045_01346	101452_00421	122397_00228	112327_00007	112844_01268	101967_00106	126214_01347	137000_03158	127784_00183	127785_01788	126215_01048	127657_01569	127786_01889	137027_01915	127755_01169	101911_01522	137081_00983	101007_00175	127263_01405	127746_01311	127783_01641	137072_01716	101724_00594	101563_00476	126217_01413	127789_00529	102314_00312	127577_01143	127745_02165	127250_03383	101700_00465	102256_00451	101767_01635	101910_01801	127251_00041	126216_00133	101257_01796	102018_00144	127656_01149	127790_00131
putative nicotinate-nucleotide adenylyltransferase	cluster_172	111617_00510	102920_01181	102029_00597	101640_00701	102434_01461	101008_01480	121511_00677	121324_00006	103045_01345	101452_00420	122397_00229	112327_00006	112844_01267	101967_00107	126214_01346	137000_03159	127784_00182	127785_01787	126215_01047	127657_01568	127786_01888	137027_01914	127755_01168	101911_01523	137081_00982	101007_00176	127263_01404	127746_01310	127783_01642	137072_01717	101724_00593	101563_00475	126217_01414	127789_00528	102314_00310	127577_01142	127745_02164	127250_03382	101700_00464	102256_00450	101767_01634	101910_01800	127251_00042	126216_00132	101257_01795	102018_00145	127656_01148	127790_00130
Nicotinate-nucleotide adenylyltransferase	cluster_173	111617_00511	102920_01180	102029_00596	101640_00700	102434_01460	101008_01481	121511_00678	121324_00005	103045_01344	101452_00419	122397_00230	112327_00005	112844_01266	101967_00108	126214_01345	137000_03160	127784_00181	127785_01786	126215_01046	127657_01567	127786_01887	137027_01913	127755_01167	101911_01524	137081_00981	101007_00177	127263_01403	127746_01309	127783_01643	137072_01718	101724_00592	101563_00474	126217_01415	127789_00527	102314_00309	127577_01141	127745_02163	127250_03381	101700_00463	102256_00449	101767_01633	101910_01799	127251_00043	126216_00131	101257_01794	102018_00146	127656_01147	127790_00129
RNA-binding protein	cluster_174	111617_00512	102920_01179	102029_00595	101640_00699	102434_01459	101008_01482	121511_00679	121324_00004	103045_01343	101452_00418	122397_00231	112327_00004	112844_01265	101967_00109	126214_01344	137000_03161	127784_00180	127785_01785	126215_01045	127657_01566	127786_01886	137027_01912	127755_01166	101911_01525	137081_00980	101007_00178	127263_01402	127746_01308	127783_01644	137072_01719	101724_00591	101563_00473	126217_01416	127789_00526	102314_00308	127577_01140	127745_02162	127250_03380	101700_00462	102256_00448	101767_01632	101910_01798	127251_00044	126216_00130	101257_01793	102018_00147	127656_01146	127790_00128
GTPase Der	cluster_175	111617_00513	102920_01178	102029_00594	101640_00698	102434_01458	101008_01483	121511_00680	121324_00003	103045_01342	101452_00417	122397_00232	112327_00003	112844_01264	101967_00110	126214_01343	137000_03162	127784_00179	127785_01784	126215_01044	127657_01565	127786_01885	137027_01911	127755_01165	101911_01526	137081_00979	101007_00179	127263_01401	127746_01307	127783_01645	137072_01720	101724_00590	101563_00472	126217_01417	127789_00525	102314_00307	127577_01139	127745_02161	127250_03379	101700_00461	102256_00447	101767_01631	101910_01797	127251_00045	126216_00129	101257_01792	102018_00148	127656_01145	127790_00127
Pyrophosphatase PpaX	cluster_176	111617_00514	102920_01177	102029_00593	101640_00697	102434_01457	101008_01484	121511_00681	121324_00002	103045_01341	101452_00416	122397_00233	112327_00002	112844_01263	101967_00111	126214_01342	137000_03163	127784_00178	127785_01783	126215_01043	127657_01564	127786_01884	137027_01910	127755_01164	101911_01527	137081_00978	101007_00180	127263_01400	127746_01306	127783_01646	137072_01721	101724_00589	101563_00471	126217_01418	127789_00524	102314_00306	127577_01138	127745_02160	127250_03378	101700_00460	102256_00446	101767_01630	101910_01796	127251_00046	126216_00128	101257_01791	102018_00149	127656_01144	127790_00126
Terminase small subunit	cluster_177	*	*	*	*	*	*	*	*	*	*	*	*	*	*	126214_00356	137000_02009	127784_00940	127785_01277	126215_01581	127657_00807	127786_01722	137027_00824	*	*	137081_00297	101007_00181	*	*	*	*	*	*	*	*	*	*	*	*	*	*	*	*	*	*	101257_01087	*	*	127790_01496
Phage terminase large subunit	cluster_178	111617_00788	102920_00566	102029_00486	101640_01173	102434_00855	101008_00581	121511_01046	121324_00513	103045_01067	101452_00541	122397_01136	112327_00600	112844_00574	101967_00229	126214_00355	137000_02008,137000_02820	127784_00939,127784_01464	127785_01276,127785_00147	126215_01738,126215_01582	127657_01220,127657_00808	127786_01721,127786_00353	137027_00825,137027_00163	*	101911_00017	137081_00298	101007_00182	*	*	*	*	*	*	126217_00379	127789_01113	*	127577_00991	127745_03396	127250_00992	101700_00253	102256_00174	101767_00736	101910_00599	127251_01390	126216_01296	101257_01672,101257_01088	102018_00349	*	127790_00637
Phage portal protein, SPP1 Gp6-like	cluster_179	111617_00789	102920_00567	102029_00485	101640_01174	102434_00856	101008_00580	121511_01047	121324_00514	103045_01066	101452_00540	122397_01137	112327_00599	112844_00575	101967_00228	126214_00354	137000_02007,137000_02821	127784_01465,127784_00938	127785_00146,127785_01275	126215_01739,126215_01583	127657_01219,127657_00809	127786_00352,127786_01720	137027_00826,137027_00164	127755_00877,127755_00714	101911_00016	137081_00299	101007_00183	*	*	*	*	*	*	126217_00380	127789_01114	*	127577_00992	127745_03397,127745_04069	127250_00991,127250_03684	101700_00255	102256_00176	101767_00737	101910_00598	127251_01391	126216_01297	101257_01673,101257_01089	102018_00350	*	127790_00638
Epidermal cell differentiation inhibitor precursor	cluster_180	111617_00790	102920_00568	102029_00484	101640_01175	102434_00857	101008_00579	121511_01048	121324_00515	103045_01065	101452_00539	122397_01138	112327_00598	112844_00576	101967_00227	126214_00353	137000_02006	127784_00937	127785_01274	126215_01584	127657_00810	127786_01719	137027_00827	127755_00715	*	137081_00300	101007_00184	*	*	*	*	*	*	*	*	*	127577_00993	127745_04070	127250_03685	*	*	*	*	*	*	101257_01090	*	*	*
ADP-ribosyltransferase exoenzyme	cluster_181	*	*	*	*	*	*	*	*	*	*	*	*	*	*	*	*	127784_00936	127785_01273	126215_01585	127657_00811	127786_01718	137027_00828	*	*	137081_00301	101007_00185	*	*	*	*	*	*	*	*	*	*	127745_04071	127250_03686	*	*	*	*	*	*	*	*	*	127790_01499
hypothetical protein	cluster_182	111617_00791	102920_00569	102029_00483	101640_01176	102434_00858	101008_00578	121511_01049	121324_00516	103045_01064	101452_00538	122397_01139	112327_00597	112844_00577	101967_00226	126214_00352	137000_02005	127784_00935	127785_01272	126215_01586	127657_00812	127786_01717	137027_00829	127755_00716	*	137081_00302	101007_00186	*	*	*	*	*	*	*	*	*	*	127745_04072	127250_03688	*	*	*	*	*	*	101257_01091	*	*	127790_01500
hypothetical protein	cluster_183	*	*	*	*	*	*	*	*	*	*	*	*	*	*	*	*	127784_00934	127785_01271	126215_01587	127657_00813	127786_01716	137027_00830	*	*	137081_00303	101007_00187	*	*	*	*	*	*	*	127789_01537	102314_00716	*	*	*	*	*	*	*	*	*	*	*	*	127790_01501
hypothetical protein	cluster_184	111617_00621	102920_01144	102029_00724	101640_01417	102434_00641	101008_01040	121511_00092	121324_00788	103045_00307	101452_00755	122397_00939	112327_01133	112844_00918	101967_00662	*	*	127784_00933,127784_00429	127785_01270,127785_00352	126215_00615,126215_01588	127657_00814,127657_00411	127786_01715,127786_00509	137027_00831,137027_01806	*	101911_00573	137081_00304	101007_00188	*	*	*	*	*	*	*	*	*	*	*	*	*	*	*	*	*	*	*	*	127656_00574	127790_01502
hypothetical protein	cluster_185	*	*	*	*	*	*	*	*	*	*	*	*	*	*	*	*	127784_00932	127785_01269	126215_01589	127657_00815	127786_01714	137027_00832	*	*	137081_00305	101007_00189	*	*	*	*	*	*	*	*	*	*	*	*	*	*	*	*	*	*	*	*	*	*
hypothetical protein	cluster_186	111617_00795	102920_00573	102029_00479	101640_01180	102434_00862	101008_00574	121511_01053	121324_00520	103045_01060	101452_00534	122397_01143	112327_00593	112844_00581	101967_00222	126214_00349	137000_02002	127784_00931	127785_01268	126215_01590	127657_00816	127786_01713	137027_00833	127755_00383,127755_00085	101911_00012	137081_00306	101007_00190	*	*	*	*	*	*	126217_00384	127789_01118	*	127577_01000	127745_04075	127250_03691	*	*	*	*	*	*	101257_01094	*	*	127790_01504
Phage major capsid protein E	cluster_187	111617_00796	102920_00574	102029_00478	101640_01181	102434_00863	101008_00573	121511_01054	121324_00521	103045_01059	101452_00533	122397_01144	112327_00592	112844_00582	101967_00221	126214_00348	137000_02001	127784_00930	127785_01267	126215_01591	127657_00817	127786_01712	137027_00834	127755_00084,127755_00382	101911_00011	137081_00307	101007_00191	*	*	*	*	*	*	126217_00385	127789_01119	*	127577_01001	127745_04076	127250_03692	*	*	*	*	*	*	101257_01095	*	*	127790_01505
HeH/LEM domain protein	cluster_188	111617_00797	102920_00575	102029_00477	101640_01182	102434_00864	101008_00572	121511_01055	121324_00522	103045_01058	101452_00532	122397_01145	112327_00591	112844_00583	101967_00220	126214_00347	137000_02000	127784_00929	127785_01266	126215_01592	127657_00818	127786_01711	137027_00835	127755_00083,127755_00381	101911_00010	137081_00308	101007_00192	*	*	*	*	*	*	126217_00386	127789_01120	*	127577_01002	127745_04077	127250_03693	*	*	*	*	*	*	101257_01096	*	*	127790_01506
Phage gp6-like head-tail connector protein	cluster_189	111617_00798	102920_00576	102029_00476	101640_01183	102434_00865	101008_00571	121511_01056	121324_00523	103045_01057	101452_00531	122397_01146	112327_00590	112844_00584	101967_00219	126214_00346	137000_01999	127784_00928	127785_01265	126215_01593	127657_00819	127786_01710	137027_00836	127755_00082,127755_00380	101911_00009	137081_00309	101007_00193	*	*	*	*	*	*	126217_00387	127789_01121	*	127577_01003	127745_04078	127250_03694	*	*	*	*	*	*	101257_01097	*	*	127790_01507
hypothetical protein	cluster_190	111617_00799	102920_00577	102029_00475	101640_01184	102434_00866	101008_00570	121511_01057	121324_00524	103045_01056	101452_00530	122397_01147	112327_00589	112844_00585	101967_00218	126214_00345	137000_01998	127784_00927	127785_01264	126215_01594	127657_00820	127786_01709	137027_00837	127755_00379	*	137081_00310	101007_00194	*	*	*	*	*	*	*	*	*	127577_01004	127745_04079	127250_03695	*	*	*	*	*	*	101257_01098	*	*	127790_01508
hypothetical protein	cluster_191	111617_00800	102920_00578	102029_00474	101640_01185	102434_00867	101008_00569	121511_01058	121324_00525	103045_01055	101452_00529	122397_01148	112327_00588	112844_00586	101967_00217	126214_00344	137000_01997	127784_00926	127785_01263	126215_01595	127657_00821	127786_01708	137027_00838	127755_00378	*	137081_00311	101007_00195	*	*	*	*	*	*	*	*	*	127577_01005	127745_04080	127250_03696	*	*	*	*	*	*	101257_01099	*	*	*
hypothetical protein	cluster_192	111617_00801	102920_00579	102029_00473	101640_01186	102434_00868	101008_00568	121511_01059	121324_00526	103045_01054	101452_00528	122397_01149	112327_00587	112844_00587	101967_00216	126214_00343	137000_01996	127784_00925	127785_01262	126215_01596	127657_00822	127786_01707	137027_00839	127755_00377	*	137081_00312	101007_00196	*	*	*	*	*	*	*	*	*	127577_01006	127745_04081	127250_03697	*	*	*	*	*	*	101257_01100	*	*	127790_01509
Phage major tail protein 2	cluster_193	111617_00802	102920_00580	102029_00472	101640_01187	102434_00869	101008_00567	121511_01060	121324_00527	103045_01053	101452_00527	122397_01150	112327_00586	112844_00588	101967_00215	126214_00342	137000_01995	127784_00924	127785_01261	126215_01597	127657_00823	127786_01706	137027_00840	127755_00376	*	137081_00313	101007_00197	*	*	*	*	*	*	*	*	*	127577_01007	127745_04082	127250_03698	*	*	*	*	*	*	101257_01101	*	*	127790_01510
Phage protein	cluster_194	111617_00803	102920_00581	102029_00471	101640_01188	102434_00870	101008_00566	121511_01061	121324_00528	103045_01052	101452_00526	122397_01151	112327_00585	112844_00589	101967_00214	126214_00341	137000_01994	127784_00923	127785_01260	126215_01598	127657_00824	127786_01705	137027_00841	127755_00375	*	137081_00314	101007_00198	*	*	*	*	*	*	*	*	*	127577_01008	127745_04083	127250_03699	*	*	*	*	*	*	101257_01102	*	*	*
hypothetical protein	cluster_195	111617_00804	102920_00582	102029_00470	101640_01189	102434_00871	101008_00565	121511_01062	121324_00529	103045_01051	101452_00525	122397_01152	112327_00584	112844_00590	101967_00213	126214_00340	137000_01993	127784_00922	127785_01259	126215_01599	127657_00825	127786_01704	137027_00842	127755_00374	*	137081_00315	101007_00199	*	*	*	*	*	*	*	*	*	127577_01009	127745_04084	127250_03700	*	*	*	*	*	*	101257_01103	*	*	127790_01511
hypothetical protein	cluster_196	111617_00805	102920_00583	102029_00469	101640_01190	102434_00872	101008_00564	121511_01063	121324_00530	103045_01050	101452_00524	122397_01153	112327_00583	112844_00591	101967_00212	126214_00339	137000_01992	127784_00921	127785_01258	126215_01600	127657_00826	127786_01703	137027_00843	127755_00373	*	137081_00316	101007_00200	*	*	*	*	*	*	*	*	*	127577_01010	127745_04085	127250_03701	*	*	*	*	*	*	101257_01104	*	*	*
Phage tail protein	cluster_197	111617_00806	102920_00584	102029_00468	101640_01191	102434_00873	101008_00563	121511_01064	121324_00531	103045_01049	101452_00523	122397_01154	112327_00582	112844_00592	101967_00211	126214_00337	137000_01991	127784_00920	127785_01257	126215_01601	127657_00827	127786_01702	137027_00844	127755_00372	*	137081_00317	101007_00201	*	*	*	*	*	*	*	*	*	127577_01011	127745_04086	127250_03702	*	*	*	*	*	*	101257_01105	*	127656_01107	*
Microvirus J protein	cluster_198	111617_00402	102920_00361	102029_00585	101640_01067	102434_00448	101008_00160	121511_00551	121324_00767	103045_00564	101452_00397	122397_00631	*	112844_00628	101967_00353	126214_00433	137000_03395	127784_01735	127785_00572	126215_01003	127657_00647	127786_00056	137027_01138	127755_00587	101911_00265	137081_00961	101007_00202	127263_00009	127746_01684	127783_00180	137072_00101	101724_00583	101563_00281	126217_00402	127789_01905	102314_00389	127577_01025	127745_00278	127250_03093	101700_00326	102256_00758	101767_00181	101910_01045	127251_00761	126216_00181	101257_00071	102018_00246	127656_01866	127790_00729
Bacteriophage scaffolding protein D	cluster_199	111617_00403	102920_00360	102029_00586	101640_01068	102434_00449	101008_00161	121511_00552	121324_00768	103045_00565	101452_00398	122397_00630	112327_00940	112844_00629	101967_00352	126214_00434	137000_03394	127784_01736	127785_00571	126215_01004	127657_00646	127786_00057	137027_01139	127755_00586	101911_00266	137081_00962	101007_00203	127263_00010	127746_01685	127783_00181	137072_00100	101724_00584	101563_00282	126217_00401	127789_01906	*	127577_01024	127745_00277	127250_03094	101700_00327	102256_00757	101767_00182	101910_01044	127251_00760	126216_00182	101257_00070	102018_00247	127656_01867	127790_00730
Phage protein C	cluster_200	111617_00404	102920_00359	102029_00587	101640_01069	102434_00450	*	121511_00553	121324_00769	*	101452_00399	122397_00629	112327_00941	112844_00630	101967_00351	*	137000_03400	127784_01737	127785_00570	126215_01005	127657_00645	127786_00058	137027_01140	*	*	137081_00963	101007_00204	127263_00011	*	127783_00182	*	101724_00585	101563_00276	126217_00400	127789_01907	102314_00394	*	127745_00276	127250_03095	101700_00328	102256_00756	101767_00183	101910_01043	127251_00759	126216_00183	101257_00069	102018_00248	127656_01868	127790_00731
Bacteriophage replication gene A protein (GPA)	cluster_201	111617_00405	102920_00358	102029_00588	101640_01070	102434_00451	*	121511_00554	121324_00770	*	101452_00400	122397_00628	112327_00942	112844_00631	101967_00350	126214_00429	137000_03399	127784_01738	127785_00569	126215_01006	*	127786_00059	137027_01141	*	101911_00261	137081_00964	101007_00205	127263_00012	*	127783_00183	*	101724_00586	101563_00277	126217_00399	127789_01908	102314_00393	*	127745_00275	127250_03096	101700_00329	102256_00755	101767_00184	101910_01042	127251_00758	126216_00184	101257_00068	102018_00249	127656_01869	127790_00732
Microvirus H protein (pilot protein)	cluster_202	111617_00406	*	102029_00589	101640_01071	102434_00452	101008_00157	121511_00555	121324_00771	103045_00561	101452_00401	122397_00634	112327_00943	112844_00625	101967_00349	126214_00430	137000_03398	127784_01732	127785_00575	126215_01007	127657_00650	*	137027_01142	127755_00590	101911_00262	137081_00965	101007_00206	127263_00013	127746_01681	127783_00184	137072_00104	101724_00587	101563_00278	126217_00398	127789_01902	102314_00392	127577_01028	127745_00281	127250_03097	*	102256_00754	101767_00185	101910_01041	127251_00757	126216_00185	101257_00067	102018_00250	127656_01870	127790_00733
Major spike protein (G protein)	cluster_203	*	102920_00363	102029_00590	101640_01072	*	101008_00158	121511_00556	121324_00765	103045_00562	101452_00402	122397_00633	112327_00944	112844_00626	101967_00348	126214_00431	137000_03397	127784_01733	127785_00574	126215_01008	127657_00649	127786_00054	137027_01143	127755_00589	101911_00263	137081_00966	101007_00207	127263_00007	127746_01682	127783_00178	137072_00103	*	101563_00279	*	127789_01903	102314_00391	127577_01027	127745_00280	127250_03098	101700_00324	*	101767_00186	101910_01040	*	126216_00186	101257_00066	102018_00244	127656_01871	127790_00727
Capsid protein (F protein)	cluster_204	111617_00401	102920_00362	102029_00591	*	102434_00447	101008_00159	121511_00557	121324_00766	103045_00563	101452_00403	122397_00632	112327_00945	112844_00627	101967_00347	126214_00432	137000_03396	127784_01734	127785_00573	126215_01009	127657_00648	127786_00055	137027_01144	127755_00588	101911_00264	*	101007_00208	127263_00008	127746_01683	127783_00179	137072_00102	101724_00582	101563_00280	126217_00403	127789_01904	102314_00390	127577_01026	127745_00279	*	101700_00325	102256_00759	101767_00187	101910_01039	127251_00762	126216_00187	101257_00065	102018_00245	127656_01865	127790_00728
Ribosomal large subunit pseudouridine synthase B	cluster_205	111617_01432	102920_01742	102029_01196	101640_01607	102434_01259	101008_01297	121511_01486	121324_01606	103045_01289	101452_01425	122397_01161	112327_01483	112844_01246	101967_01446	126214_00108	137000_00540	127784_01693	127785_00968	126215_01914	127657_01713	127786_00805	137027_01101	127755_00386	101911_01307	137081_00001	101007_00209	127263_01255	127746_01161	127783_00175	137072_00082	101724_01606	101563_01755	126217_01671	127789_01231	102314_00025	127577_01382	127745_03437	127250_03597	101700_00451	102256_01637	101767_00482	101910_00149	127251_00889	126216_00877	101257_01214	102018_00945	127656_00475	127790_00068
Fluoroacetyl-CoA thioesterase	cluster_206	111617_01431	102920_01741	102029_01197	101640_01606	102434_01260	101008_01298	121511_01485	121324_01605	103045_01290	101452_01424	122397_01162	112327_01484	112844_01247	101967_01445	126214_00107	137000_00541	127784_01694	127785_00969	126215_01913	127657_01712	127786_00806	137027_01102	127755_00387	101911_01306	137081_00002	101007_00210	127263_01256	127746_01162	127783_00174	137072_00081	101724_01607	101563_01754	126217_01670	127789_01230	102314_00024	127577_01381	127745_03438	127250_03598	101700_00450	102256_01638	101767_00483	101910_00150	127251_00890	126216_00876	101257_01215	102018_00946	127656_00476	127790_00069
Putative niacin/nicotinamide transporter NaiP	cluster_207	111617_01430	102920_01740	102029_01198	101640_01605	102434_01261	101008_01299	121511_01484	121324_01604	103045_01291	101452_01423	122397_01163	112327_01485	112844_01248	101967_01444	126214_00106	137000_00542	127784_01695	127785_00970	126215_01912	127657_01711	127786_00807	137027_01103	127755_00388	101911_01305	137081_00003	101007_00211	127263_01257	127746_01163	127783_00173	137072_00080	101724_01608	101563_01753	126217_01669	127789_01229	102314_00023	127577_01380	127745_03439	127250_03599	101700_00449	102256_01639	101767_00484	101910_00151	127251_00891	126216_00875	101257_01216	102018_00947	127656_00477	127790_00070
hypothetical protein	cluster_208	111617_01429	102920_01739	102029_01199	101640_01604	102434_01262	101008_01300	121511_01483	121324_01603	103045_01292	101452_01422	122397_01164	112327_01486	112844_01249	101967_01443	126214_00105	137000_00543	127784_01696	127785_00971	126215_01911	127657_01710	127786_00808	137027_01104	127755_00389	101911_01304	137081_00004	101007_00212	127263_01258	127746_01164	127783_00172	137072_00079	101724_01609	101563_01752	126217_01668	127789_01228	102314_00022	127577_01379	127745_03440	127250_03600	101700_00448	102256_01640	101767_00485	101910_00152	127251_00892	126216_00874	101257_01217	102018_00948	127656_00478	127790_00071
Acyl-coenzyme A thioesterase PaaI	cluster_209	111617_01428	102920_01738	102029_01200	101640_01603	102434_01263	101008_01301	121511_01482	121324_01602	103045_01293	101452_01421	122397_01165	112327_01487	112844_01250	101967_01442	126214_00104	137000_00544	127784_01697	127785_00972	126215_01910	127657_01709	127786_00809	137027_01105	127755_00390	101911_01303	137081_00005	101007_00213	127263_01259	127746_01165	127783_00171	137072_00078	101724_01610	101563_01751	126217_01667	127789_01227	102314_00021	127577_01378	127745_03441	127250_03601	101700_00447	102256_01641	101767_00486	101910_00153	127251_00893	126216_00873	101257_01218	102018_00949	127656_00479	127790_00072
Phosphorylase superfamily protein	cluster_210	111617_01427	102920_01737	102029_01201	101640_01602	102434_01264	101008_01302	121511_01481	121324_01601	103045_01294	101452_01420	122397_01166	112327_01488	112844_01251	101967_01441	*	137000_00255	127784_01698	127785_00973	126215_01909	127657_01708	127786_00810	137027_01106	127755_00391	101911_01302	137081_00006	101007_00214	127263_01260	127746_01166	127783_00170	137072_00077	101724_01611	101563_01750	126217_01666	127789_01226	102314_00020	127577_01377	127745_03442	127250_03602	101700_00446	102256_01642	101767_00487	101910_00154	127251_00894	126216_00872	101257_01219	102018_00950	*	127790_00073
hypothetical protein	cluster_211	*	*	*	*	*	*	*	*	*	*	*	*	*	*	*	*	*	*	*	*	*	*	*	*	137081_00007	101007_00215	127263_01261	127746_01167	127783_00169	137072_00076	101724_01612	101563_01749	*	*	*	*	*	*	*	*	*	*	*	*	*	*	*	*
23S rRNA (uracil-C(5))-methyltransferase RlmCD	cluster_212	111617_01425	102920_01735	102029_01203	101640_01600	102434_01266	101008_01304	121511_01479	121324_01599	103045_01296	101452_01418	122397_01168	112327_01490	112844_01253	101967_01439	126214_00100	137000_00548	127784_01700	127785_00975	126215_01907	127657_01706	127786_00812	137027_01108	127755_00393	101911_01300	137081_00008	101007_00216	127263_01262	127746_01168	127783_00168	137072_00075	101724_01613	101563_01748	126217_01665	127789_01225	102314_00019	127577_01376	127745_03444	127250_03604	101700_00366	102256_01722	101767_00488	101910_00155	127251_00895	126216_00871	101257_01220	102018_00951	127656_00482	127790_01883
Regulatory protein MsrR	cluster_213	111617_01424	102920_01734	102029_01204	101640_01599	102434_01267	101008_01305	121511_01478	121324_01598	103045_01297	101452_01417	122397_01169	112327_01491	112844_01254	101967_01438	126214_00099	137000_00549	127784_01701	127785_00976	126215_01906	127657_01705	127786_00813	137027_01109	127755_00394	101911_01299	137081_00009	101007_00217	127263_01263	127746_01169	127783_00167	137072_00074	101724_01614	101563_01747	126217_01664	127789_01224	102314_00018	127577_01375	127745_03445	127250_03605	101700_00365	102256_01723	101767_00489	101910_00156	127251_00896	126216_00870	101257_01221	102018_00952	127656_00483	127790_01882
Shikimate kinase	cluster_214	111617_01423	102920_01733	102029_01205	101640_01598	102434_01268	101008_01306	121511_01477	121324_01597	103045_01298	101452_01416	122397_01170	112327_01492	112844_01255	101967_01437	126214_00098	137000_00550	127784_01702	127785_00977	126215_01905	127657_01704	127786_00814	137027_01110	127755_00395	101911_01298	137081_00010	101007_00218	127263_01264	127746_01170	127783_00166	137072_00073	101724_01615	101563_01746	126217_01663	127789_01223	102314_00017	127577_01374	127745_03446	127250_03606	101700_00364	102256_01724	101767_00490	101910_00157	127251_00897	126216_00869	101257_01222	102018_00953	127656_00484	127790_01881
3-phosphoshikimate 1-carboxyvinyltransferase	cluster_215	111617_01422	102920_01732	102029_01206	101640_01597	102434_01269	101008_01307	121511_01476	121324_01596	103045_01299	101452_01415	122397_01171	112327_01493	112844_01256	101967_01436	126214_00097	137000_00551	127784_01703	127785_00978	126215_01904	127657_01703	127786_00815	137027_01111	127755_00396	101911_01297	137081_00011	101007_00219	127263_01265	127746_01171	127783_00165	137072_00072	101724_01616	101563_01745	126217_01662	127789_01222	102314_00016	127577_01373	127745_03447	127250_03607	101700_00363	102256_01725	101767_00491	101910_00158	127251_00898	126216_00868	101257_01223	102018_00954	127656_00485	127790_01880
Ribonuclease BN-like family protein	cluster_216	111617_01421	102920_01731	102029_01207	101640_01596	102434_01270	101008_01308	121511_01475	121324_01595	103045_01300	101452_01414	122397_01172	112327_01494	112844_01257	101967_01435	126214_00096	137000_00552	127784_01704	127785_00979	126215_01903	127657_01702	127786_00816	137027_01112	127755_00397	101911_01296	*	101007_00220	127263_01266	127746_01172	127783_00164	137072_00071	101724_01617	101563_01744	126217_01661	127789_01221	102314_00015	127577_01372	127745_03448	127250_03608	101700_00362	102256_01726	101767_00492	101910_00159	127251_00899	126216_00867	101257_01224	102018_00955	127656_00486	127790_01879
Methionine aminopeptidase 1	cluster_217	111617_01420	102920_01730	102029_01208	101640_01595	102434_01271	101008_01309	121511_01474	121324_01594	103045_01301	101452_01413	122397_01173	112327_01495	112844_01258	101967_01434	126214_00095	137000_00553	127784_01705	127785_00980	126215_01902	127657_01701	127786_00817	137027_01113	127755_00398	101911_01295	137081_00014	101007_00221	127263_01267	127746_01173	127783_00163	137072_00070	101724_01618	101563_01743	126217_01660	127789_01220	102314_00014	127577_01371	127745_03449	127250_03609	101700_00361	102256_01727	101767_00493	101910_00160	127251_00900	126216_00866	101257_01225	102018_00956	127656_00487	127790_01878
Cobalt-dependent inorganic pyrophosphatase	cluster_218	111617_01419	102920_01729	102029_01209	101640_01594	102434_01272	101008_01310	121511_01473	121324_01593	103045_01302	101452_01412	122397_01174	112327_01496	112844_01259	101967_01433	126214_00094	137000_00554	127784_01706	127785_00981	126215_01901	127657_01700	127786_00818	137027_01114	127755_00399	101911_01294	137081_00015	101007_00222	127263_01268	127746_01174	127783_00162	137072_00069	101724_01619	101563_01742	126217_01659	127789_01219	102314_00013	127577_01370	127745_03450	127250_03610	101700_00360	102256_01728	101767_00494	101910_00161	127251_00901	126216_00865	101257_01226	102018_00957	127656_00488	127790_01877
ribosomal-protein-L7/L12-serine acetyltransferase	cluster_219	111617_01418	102920_01728	102029_01210	101640_01593	102434_01273	101008_01311	121511_01472	121324_01592	103045_01303	101452_01411	122397_01175	112327_01497	112844_01260	101967_01432	126214_00093	137000_00555	127784_01707	127785_00982	126215_01900	127657_01699	127786_00819	137027_01115	127755_00400	101911_01293	137081_00016	101007_00223	127263_01269	127746_01175	127783_00161	137072_00068	101724_01620	101563_01741	126217_01658	127789_01218	102314_00012	127577_01369	127745_03451	127250_03611	101700_00359	102256_01729	101767_00495	101910_00162	127251_00902	126216_00864	101257_01227	102018_00958	127656_00489	127790_01876
Immunoglobulin G-binding protein G precursor	cluster_220	*	*	*	*	*	*	*	*	*	*	122397_01176	*	*	*	126214_00092	137000_00556	127784_00965	127785_00906	126215_01010	127657_00240	127786_00822	137027_02038	127755_00401	101911_01292	137081_00017	101007_00224	127263_01270	127746_01176	127783_00160	137072_00067	101724_01621	101563_01740	*	*	102314_00011	127577_01368	127745_03452	*	101700_00358	102256_01730	101767_00496	101910_00163	127251_00903	126216_00863	101257_01228	102018_00959	127656_00490	*
UDP-N-acetylglucosamine 1-carboxyvinyltransferase 2	cluster_221	111617_00646	102920_00409	102029_00445	101640_00893	102434_00093	101008_00546	121511_00548	121324_00330	103045_00548	101452_00038	122397_01177	112327_00116	112844_01793	101967_00205	126214_00091	137000_00557	127784_00413	127785_00292	126215_00234	127657_00041	127786_00061	137027_00262	127755_00402	101911_01291	137081_00018	101007_00225	127263_01271	127746_01177	127783_00159	137072_00066	101724_01622	101563_01739	126217_01643	127789_01203	102314_00010	127577_01367	127745_03453	127250_03026	101700_00357	102256_01731	101767_00497	101910_00164	127251_00904	126216_00862	101257_01229	102018_00960	127656_00491	127790_01860
S-adenosylmethionine synthase	cluster_222	111617_00647	102920_00408	102029_00444	101640_00894	102434_00092	101008_00547	121511_00547	121324_00329	103045_00549	101452_00037	122397_01178	112327_00115	112844_01794	101967_00204	126214_00090	137000_00558	127784_00412	127785_00293	126215_00235	127657_00042	127786_00062	137027_00261	127755_00403	101911_01290	137081_00019	101007_00226	127263_01272	127746_01178	127783_00158	137072_00065	101724_01623	101563_01738	126217_01642	127789_01202	102314_00009	127577_01366	127745_03454	127250_03027	101700_00356	102256_01732	101767_00498	101910_00165	127251_00905	126216_00861	101257_01230	102018_00961	127656_00492	127790_01859
Internalin-A precursor	cluster_223	111617_00648	102920_00407	102029_00443	101640_00895	102434_00091	101008_00548	121511_00546	121324_00328	103045_00550	101452_00036	122397_01179	112327_00114	112844_01795	101967_00203	126214_00089	137000_00559	127784_00411	127785_00294	126215_00236	127657_00043	127786_00063	137027_00260	127755_00404	101911_01289	137081_00020	101007_00227	127263_01273	127746_01179	127783_00157	137072_00064	101724_01624	101563_01737	126217_01641	127789_01201	102314_00008	127577_01365	127745_03455	127250_03028	101700_00355	102256_01733	101767_00499	101910_00166	127251_00906	126216_00860	101257_01231	102018_00962	127656_00493	127790_01858
Bifunctional ligase/repressor BirA	cluster_224	111617_00649	102920_00406	102029_00442	101640_00896	102434_00090	101008_00549	121511_00545	121324_00327	103045_00551	101452_00035	122397_01180	112327_00113	112844_01796	101967_00202	126214_00088	137000_00560	127784_00410	127785_00295	126215_00237	127657_00044	127786_00064	137027_00259	127755_00405	101911_01288	137081_00021	101007_00228	127263_01274	127746_01180	127783_00156	137072_00063	101724_01625	101563_01736	126217_01640	127789_01200	102314_00007	127577_01364	127745_03456	127250_03029	101700_00354	102256_01734	101767_00500	101910_00167	127251_00907	126216_00859	101257_01232	102018_00963	127656_00494	127790_01857
DNA polymerase III subunit tau	cluster_225	111617_00651	102920_00404	102029_00440	101640_00898	102434_00088	101008_00551	121511_00543	121324_00325	103045_00553	101452_00033	122397_01181	112327_00111	112844_01798	101967_00200	126214_00015	137000_00579	127784_00408	127785_00297	126215_00239	127657_00046	127786_00066	137027_00257	127755_00407	101911_01286	137081_00023	101007_00229	127263_01275	127746_01181	127783_00155	137072_00062	101724_01626	101563_01735	126217_01639	127789_01199	102314_00006	127577_01362	127745_03457	127250_03031	101700_00353	102256_01735	101767_00501	101910_00168	127251_00908	126216_00858	101257_01233	102018_00964	127656_00496	127790_01855
Free methionine-R-sulfoxide reductase	cluster_226	111617_00652	102920_00403	102029_00439	101640_00899	102434_00087	101008_00552	121511_00542	121324_00324	103045_00554	101452_00032	122397_01182	112327_00110	112844_01799	101967_00199	126214_00014	137000_00578	127784_00407	127785_00298	126215_00240	127657_00047	127786_00067	137027_00256	127755_00408	101911_01285	137081_00024	101007_00230	127263_01276	127746_01182	127783_00154	137072_00061	101724_01627	101563_01734	126217_01638	127789_01198	102314_00005	127577_01361	127745_03458	127250_03032	101700_00352	102256_01736	101767_00502	101910_00169	127251_00909	126216_00857	101257_01234	102018_00965	127656_00497	127790_01854
hypothetical protein	cluster_227	111617_00653	102920_00402	102029_00438	101640_00900	102434_00086	101008_00553	121511_00541	121324_00323	103045_00555	101452_00031	122397_01183	112327_00109	112844_01800	101967_00198	126214_00013	137000_00577	127784_00406	127785_00299	126215_00241	127657_00048	127786_00068	137027_00255	127755_00409	101911_01283	137081_00025	101007_00231	127263_01277	127746_01183	127783_00153	137072_00060	101724_01628	101563_01733	126217_01637	127789_01197	102314_00004	127577_01360	127745_03459	127250_03033	101700_00351	102256_01737	101767_00503	101910_00170	127251_00910	126216_00856	101257_01235	102018_00966	127656_00498	127790_01853
hypothetical protein	cluster_228	111617_00654	102920_00401	102029_00437	101640_00901	102434_00085	101008_00554	121511_00540	121324_00322	103045_00556	101452_00030	122397_01184	112327_00108	112844_01801	101967_00197	126214_00012	137000_00576	127784_00405	127785_00300	126215_00242	127657_00049	127786_00069	137027_00254	127755_00410	101911_01282	137081_00026	101007_00232	127263_01278	127746_01184	127783_00152	137072_00059	101724_01629	101563_01732	126217_01636	*	102314_00003	127577_01359	127745_03460	127250_03034	*	*	101767_00504	101910_00171	127251_00911	126216_00855	101257_01236	102018_00967	127656_00499	127790_01852
Uridine kinase	cluster_229	111617_00655	102920_00400	102029_00436	101640_00902	102434_00084	101008_00555	121511_00539	121324_00321	103045_00557	101452_00029	122397_01185	112327_00107	112844_01802	101967_00196	126214_00011	137000_00575	127784_00404	127785_00301	126215_00243	127657_00050	127786_00070	137027_00253	127755_00411	101911_01281	137081_00027	101007_00233	127263_01279	127746_01185	127783_00151	137072_00058	101724_01630	101563_01731	126217_01635	127789_01196	102314_00002	127577_01358	127745_03461	127250_03035	101700_00350	102256_01738	101767_00505	101910_00172	127251_00912	126216_00854	101257_01237	102018_00968	127656_00500	127790_01851
DEAD-box ATP-dependent RNA helicase CshA	cluster_230	111617_00656	102920_00399	102029_00435	101640_00903	102434_00083	101008_00556	121511_00538	121324_00320	103045_00558	101452_00028	122397_01186	112327_00106	112844_01803	101967_00195	126214_00010	137000_00574	127784_00403	127785_00302	126215_00244	127657_00051	127786_00071	137027_00252	127755_00412	101911_01280	137081_00028	101007_00234	127263_01280	127746_01186	127783_00150	137072_00057	101724_01631	101563_01730	126217_01634	127789_01195	102314_00001	127577_01357	127745_03462	127250_03036	101700_00349	102256_01739	101767_00506	101910_00173	127251_00913	126216_00853	101257_01238	102018_00969	127656_00501	127790_01850
Peptidoglycan-N-acetylglucosamine deacetylase	cluster_231	111617_00657	102920_00398	102029_00434	101640_00904	102434_00082	101008_00557	121511_00537	121324_00319	103045_00559	101452_00027	122397_01187	112327_00105	112844_01804	101967_00194	126214_00009	137000_00573	127784_00402	127785_00303	126215_00245	127657_00052	127786_00072	137027_00251	127755_00413	101911_01279	137081_00029	101007_00235	127263_01281	127746_01187	127783_00149	137072_00056	101724_01632	101563_01729	126217_01633	127789_01194	102314_00448	127577_01356	127745_03463	127250_03037	101700_00348	102256_01740	101767_00507	101910_00174	127251_00914	126216_00852	101257_01239	102018_00970	127656_00502	127790_01849
NADP-dependent glyceraldehyde-3-phosphate dehydrogenase	cluster_232	111617_00818	102920_00752	102029_00365	101640_00614	102434_00758	101008_00537	121511_00268	121324_00233	103045_00930	101452_00385	122397_01800	112327_00366	112844_00331	101967_00008	126214_00008	137000_00572	127784_00401	127785_00304	126215_00246	127657_00053	127786_00073	137027_00250	127755_00414	101911_01278	137081_00030	101007_00236	127263_01282	127746_01188	127783_00148	137072_00055	101724_01633	101563_01728	126217_01632	127789_01193	102314_00449	127577_01355	127745_03464	127250_03038	101700_00347	102256_01741	101767_00508	101910_00175	127251_00915	126216_00851	101257_01240	102018_00971	127656_00503	127790_01848
Phosphoenolpyruvate-protein phosphotransferase	cluster_233	111617_00817	102920_00751	102029_00366	101640_00613	102434_00757	101008_00538	121511_00269	121324_00234	103045_00931	101452_00386	122397_01799	112327_00367	112844_00330	101967_00007	126214_00007	137000_00571	127784_00400	127785_00305	126215_00247	127657_00054	127786_00074	137027_00249	127755_00415	101911_01277	137081_00031	101007_00237	127263_01283	127746_01189	127783_00147	137072_00054	101724_01634	101563_01727	126217_01631	127789_01192	102314_00450	127577_01354	127745_03465	127250_03039	101700_00346	102256_01742	101767_00509	101910_00176	127251_00916	126216_00850	101257_01241	102018_00972	127656_00504	127790_01847
Phosphocarrier protein HPr	cluster_234	111617_00816	102920_00750	102029_00367	101640_00612	102434_00756	101008_00539	121511_00270	121324_00235	103045_00932	101452_00387	122397_01798	112327_00368	112844_00329	101967_00006	126214_00006	137000_02136,137000_00570	127784_00399	127785_00306	126215_00248	127657_00055	127786_00075	137027_00248	127755_00416	101911_01276	137081_00032	101007_00238	127263_01284	127746_01190	127783_00146	137072_00053	101724_01635	101563_01726	126217_01630	127789_01191	102314_00451	127577_01353	127745_03913,127745_03466	127250_03040,127250_00763	101700_00345	102256_01743	101767_00510	101910_00177	127251_00917	126216_00849	101257_01242	102018_00973	127656_00505	127790_01846
Glutaredoxin-like protein NrdH	cluster_235	111617_00815	102920_00749	102029_00368	101640_00611	102434_00755	101008_00540	121511_00271	121324_00236	103045_00933	101452_00388	122397_01797	112327_00369	112844_00328	101967_00005	126214_00005	137000_00569	127784_00398	127785_00307	126215_00249	127657_00056	127786_00076	137027_00247	127755_00417	101911_01275	137081_00033	101007_00239	127263_01285	127746_01191	127783_00145	137072_00052	101724_01636	101563_01725	126217_01629	127789_01190	102314_00452	127577_01352	127745_03467	127250_03041	101700_00344	102256_01744	101767_00511	101910_00178	127251_00918	126216_00848	101257_01243	102018_00974	127656_00506	127790_01845
Ribonucleoside-diphosphate reductase subunit alpha 2	cluster_236	111617_00814	102920_00748	102029_00369	101640_00610	102434_00754	101008_00541	121511_00272	121324_00237	103045_00934	101452_00389	122397_01796	112327_00370	112844_00327	101967_00004	126214_00004	137000_00568	127784_00397	127785_00308	126215_00250	127657_00057	127786_00077	137027_00246	127755_00418	101911_01274	137081_00034	101007_00240	127263_01286	127746_01192	127783_00144	137072_00051	101724_01637	101563_01724	126217_01628	127789_01189	102314_00453	127577_01351	127745_03468	127250_03042	101700_00343	102256_01745	101767_00512	101910_00179	127251_00919	126216_00847	101257_01244	102018_00975	127656_00507	127790_01844
hypothetical protein	cluster_237	111617_00813	102920_00747	102029_00370	101640_00609	102434_00753	101008_00542	121511_00273	121324_00238	103045_00935	101452_00390	122397_01795	112327_00371	112844_00326	101967_00003	126214_00003	137000_00567	*	*	*	*	*	*	127755_00419	101911_01273	137081_00035	101007_00241	127263_01287	127746_01193	127783_00143	137072_00050	101724_01638	101563_01723	126217_01627	127789_01188	102314_00454	127577_01350	127745_03469	*	101700_00342	102256_01746	101767_00513	101910_00180	127251_00920	126216_00846	101257_01245	102018_00976	*	*
Ribonucleoside-diphosphate reductase subunit beta nrdF2	cluster_238	111617_00812	102920_00746	102029_00371	101640_00608	102434_00752	101008_00543	121511_00274	121324_00239	103045_00936	101452_00391	122397_01794	112327_00372	112844_00325	101967_00002	126214_00002	137000_00566	127784_00396	127785_00309	126215_00251	127657_00058	127786_00078	137027_00245	127755_00420	101911_01272	137081_00036	101007_00242	127263_01288	127746_01194	127783_00142	137072_00049	101724_01639	101563_01722	126217_01626	127789_01187	102314_00455	127577_01349	127745_03470	127250_03043	101700_00341	102256_01747	101767_00514	101910_00181	127251_00921	126216_00845	101257_01246	102018_00977	127656_00509	127790_01843
H(+)/Cl(-) exchange transporter ClcA	cluster_239	111617_00811	102920_00745	102029_00372	101640_00607	102434_00751	101008_00544	121511_00275	121324_00240	103045_00937	101452_00392	122397_01793	112327_00373	112844_00324	101967_00001	126214_00001	137000_00565	127784_00395	127785_00310	126215_00252	127657_00059	127786_00079	137027_00244	127755_00421	101911_01271	137081_00037	101007_00243	127263_01289	127746_01195	127783_00141	137072_00048	101724_01640	101563_01721	126217_01625	127789_01186	102314_00655	127577_01348	127745_03471	127250_03044	101700_00340	102256_01748	101767_00515	101910_00182	127251_00922	126216_00844	101257_01247	102018_00978	127656_00510	127790_01842
Transposase	cluster_240	111617_00644	102920_00589	102029_00817	101640_01591	102434_01089	101008_00941	121511_01228	121324_01590	103045_01164	101452_01126	122397_01032	112327_00939	112844_00473	101967_00920	126214_00110	137000_01810	127784_00393	127785_00312	126215_00254	127657_00061	127786_00081	137027_00242	127755_00579,127755_00422	101911_01270	137081_00201,137081_00038	101007_00244,101007_01430	127263_01290,127263_00269	127746_01196,127746_00356	127783_01131	137072_00727,137072_00047	101724_01641,101724_00767	101563_01720,101563_00585	126217_01776	127789_01185,127789_00008	102314_00535	127577_01805	*	*	101700_00454	102256_00375	101767_00516	101910_00183	127251_00923	126216_00843	101257_01248	102018_00979	127656_00511	127790_01840,127790_00990
Integrase core domain protein	cluster_241	111617_01181	102920_00760	102029_00707	101640_01074	102434_01453	101008_00558	121511_00692	121324_00881	103045_01029	101452_00772	122397_00616	112327_00946	112844_01366	101967_00929	*	*	127784_00391	127785_00314	126215_00256	127657_00063	127786_00083	137027_00240	127755_00881,127755_00424	101911_01268,101911_01223	137081_00203,137081_00039	101007_00245,101007_01428	127263_00267,127263_01291	127746_00354,127746_01197	127783_00295,127783_00293	137072_00736	101724_00769,101724_01643	101563_00587,101563_01719	126217_01778	127789_01743	102314_01072	127577_01803	*	*	101700_00456	102256_00377	101767_00296,101767_00519	101910_00695,101910_00186	127251_01109,127251_00926	126216_01197,126216_00840	101257_00199,101257_01251	102018_00767,102018_00982	*	127790_01838,127790_00737
CAAX amino terminal protease self- immunity	cluster_242	111617_00658	102920_00397	102029_00331	101640_00505	102434_01749	101008_01804	121511_01724	121324_00241	103045_00240	101452_00171	122397_00399	112327_00715	112844_00233	101967_01672	126214_01163	137000_01380	127784_00390	127785_00315	126215_00257	127657_00064	127786_00084	137027_00239	127755_00425	101911_01267	137081_00040	101007_00246	127263_01292	127746_01198	127783_00292	137072_01230	101724_01644	101563_01718	126217_01622	127789_01183	102314_01071	127577_01386	127745_01310	127250_02517	101700_01602	102256_01233	101767_00520	101910_00187	127251_00927	126216_00839	101257_01252	102018_00983	127656_00513	127790_00043
hypothetical protein	cluster_243	111617_00659	102920_00396	102029_00332	101640_00504	102434_01750	101008_01803	121511_01723	121324_00242	103045_00241	101452_00172	122397_00398	112327_00716	112844_00234	101967_01673	126214_01164	137000_01379	127784_00389	127785_00316	126215_00258	127657_00065	127786_00085	137027_00238	127755_00426	101911_01266	137081_00041	101007_00247	127263_01293	127746_01199	127783_00291	137072_01231	101724_01645	101563_01717	126217_01621	127789_01182	102314_01070	127577_01387	127745_01309	127250_02516	101700_01603	102256_01232	101767_00521	101910_00188	127251_00928	126216_00838	101257_01253	102018_00984	127656_00514	127790_00042
hypothetical protein	cluster_244	111617_00660	102920_00395	102029_00333	101640_00503	102434_01751	101008_01802	121511_01722	121324_00243	103045_00242	101452_00173	122397_00397	112327_00717	112844_00235	101967_01674	126214_01165	137000_01378	127784_00388	127785_00317	126215_00259	127657_00066	127786_00086	137027_00237	127755_00427	101911_01265	137081_00042	101007_00248	127263_01294	127746_01200	127783_00290	137072_01232	101724_01646	101563_01716	126217_01620	127789_01181	102314_01069	127577_01388	127745_01308	127250_02515	101700_01604	102256_01231	101767_00522	101910_00189	127251_00929	126216_00837	101257_01254	102018_00985	127656_00515	127790_00041
Alanine--tRNA ligase	cluster_245	111617_00661	102920_00394	102029_00334	101640_00502	102434_01752	101008_01801	121511_01721	121324_00244	103045_00243	101452_00174	122397_00396	112327_00718	112844_00236	101967_01675	126214_01166	137000_01377	127784_00387	127785_00318	126215_00260	127657_00067	127786_00087	137027_00236	127755_00428	101911_01264	137081_00043	101007_00249	127263_01295	127746_01201	127783_00289	137072_01233	101724_01647	101563_01715	126217_01619	127789_01180	102314_01068	127577_01389	127745_01307	127250_02514	101700_01605	102256_01230	101767_00523	101910_00190	127251_00930	126216_00836	101257_01255	102018_00986	127656_00516	127790_00039
Foldase protein PrsA precursor	cluster_246	111617_00662	102920_00393	102029_00335	101640_00501	102434_01753	101008_01800	121511_01720	121324_00245	103045_00244	101452_00175	122397_00395	112327_00719	112844_00237	101967_01676	126214_01167	137000_01376	127784_00386	127785_00319	126215_00261	127657_00068	127786_00088	137027_00235	127755_00429	101911_01263	137081_00044	101007_00250	127263_01296	127746_01202	127783_00288	137072_01234	101724_01648	101563_01714	126217_01618	127789_01179	102314_01067	127577_01390	127745_01306	127250_02513	101700_01606	102256_01229	101767_00524	101910_00191	127251_00931	126216_00835	101257_01256	102018_00987	127656_00517	127790_00038
Putative O-methyltransferase/MSMEI_4947	cluster_247	111617_00663	102920_00392	102029_00336	101640_00500	102434_01754	101008_01799	121511_01719	121324_00246	103045_00245	101452_00176	122397_00394	112327_00720	112844_00238	101967_01677	126214_01168	137000_01375	127784_00385	127785_00320	126215_00262	127657_00069	127786_00089	137027_00234	127755_00430	101911_01262	137081_00045	101007_00251	127263_01297	127746_01203	127783_00287	137072_01235	101724_01649	101563_01713	126217_01617	127789_01178	102314_01066	127577_01391	127745_01305	127250_02512	101700_01607	102256_01228	101767_00525	101910_00192	127251_00932	126216_00834	101257_01257	102018_00988	127656_00518	127790_00037
putative MFS-type transporter YhjX	cluster_248	111617_00664	102920_00391	102029_00337	101640_00499	102434_01755	101008_01798	121511_01718	121324_00247	103045_00246	101452_00177	122397_00393	112327_00721	112844_00239	101967_01678	126214_01169	137000_01374	127784_00384	127785_00321	126215_00263	127657_00070	127786_00090	137027_00233	127755_00431	101911_01261	137081_00046	101007_00252	127263_01298	127746_01204	127783_00286	137072_01236	101724_01650	101563_01712	126217_01616	127789_01177	102314_01065	127577_01392	127745_01304	127250_02511	101700_01608	102256_01227	101767_00526	101910_00193	127251_00933	126216_00833	101257_01258	102018_00989	127656_00519	127790_00036
Oligoendopeptidase F, plasmid	cluster_249	111617_00665	102920_00390	102029_00338	101640_00498	102434_01756	101008_01797	121511_01717	121324_00248	103045_00247	101452_00178	122397_00392	112327_00722	112844_00240	101967_01679	126214_01170	137000_01373	127784_00383	127785_00322	126215_00264	127657_00071	127786_00091	137027_00232	127755_00432	101911_01260	137081_00047	101007_00253	127263_01299	127746_01205	127783_00285	137072_01237	101724_01651	101563_01711	126217_01615	127789_01176	102314_01064	127577_01393	127745_01303	127250_02510	101700_01609	102256_01226	101767_00527	101910_00194	127251_00934	126216_00832	101257_01259	102018_00990	127656_00520	127790_00035
Competence protein CoiA-like family protein	cluster_250	111617_00666	102920_00389	102029_00339	101640_00497	102434_01757	101008_01796	121511_01716	121324_00249	103045_00248	101452_00179	122397_00391	112327_00723	112844_00241	101967_01680	126214_01171	137000_01372	127784_00382	127785_00323	126215_00265	127657_00072	127786_00092	137027_00231	127755_00433	101911_01259	137081_00048	101007_00254	127263_01300	127746_01206	127783_00284	137072_01238	101724_01652	101563_01710	126217_01614	127789_01175	102314_01063	127577_01394	127745_01302	127250_02509	101700_01610	102256_01225	101767_00528	101910_00195	127251_00935	126216_00831	101257_01260	102018_00991	127656_00521	127790_00034
Ribosomal small subunit pseudouridine synthase A	cluster_251	111617_00667	102920_00388	102029_00340	101640_00496	102434_01758	101008_01795	121511_01715	121324_00250	103045_00249	101452_00180	122397_00390	112327_00724	112844_00242	101967_01681	126214_01172	137000_01371	127784_00381	127785_00324	126215_00266	127657_00073	127786_00093	137027_00230	127755_00434	101911_01258	137081_00049	101007_00255	127263_01301	127746_01207	127783_00283	137072_01239	101724_01653	101563_01709	126217_01613	127789_01174	102314_01062	127577_01395	127745_01301	127250_02508	101700_01611	102256_01224	101767_00529	101910_00196	127251_00936	126216_00830	101257_01261	102018_00992	127656_00522	127790_00033
Glucosamine-6-phosphate deaminase	cluster_252	111617_00668	102920_00387	102029_00341	101640_00495	102434_01759	101008_01794	121511_01714	121324_00251	103045_00250	101452_00181	122397_00389	112327_00725	112844_00243	101967_01682	126214_01173	137000_01370	127784_00380	127785_00325	126215_00267	127657_00074	127786_00094	137027_00229	127755_00435	101911_01257	137081_00050	101007_00256	127263_01302	127746_01208	127783_00282	137072_01240	101724_01654	101563_01708	126217_01612	127789_01173	102314_01061	127577_01396	127745_01300	127250_02507	101700_01612	102256_01223	101767_00530	101910_00197	127251_00937	126216_00829	101257_01262	102018_00993	127656_00523	127790_00032
S-adenosylmethionine:tRNA ribosyltransferase-isomerase	cluster_253	111617_00669	102920_00386	102029_00342	101640_00494	102434_01760	101008_01793	121511_01713	121324_00252	103045_00251	101452_00182	122397_00388	112327_00726	112844_00244	101967_01683	126214_01174	137000_01369	127784_00379	127785_00326	126215_00268	127657_00075	127786_00095	137027_00228	127755_00436	101911_01256	137081_00051	101007_00257	127263_01303	127746_01209	127783_00281	137072_01241	101724_01655	101563_01707	126217_01611	127789_01172	102314_01060	127577_01397	127745_01299	127250_02506	101700_01613	102256_01222	101767_00531	101910_00198	127251_00938	126216_00828	101257_01263	102018_00994	127656_00524	127790_00031
hypothetical protein	cluster_254	111617_00670	102920_00385	102029_00343	101640_00493	102434_01761	101008_01792	121511_01712	121324_00253	103045_00252	101452_00183	122397_00387	112327_00727	112844_00245	101967_01684	126214_01175	137000_01368	127784_00378	127785_00327	126215_00269	127657_00076	127786_00096	137027_00227	127755_00437	101911_01255	137081_00052	101007_00258	127263_01304	127746_01210	127783_00280	137072_01242	101724_01656	101563_01706	126217_01610	127789_01171	102314_01059	127577_01398	127745_01298	127250_02505	101700_01614	102256_01221	101767_00532	101910_00199	127251_00939	126216_00827	101257_01264	102018_00995	127656_00525	127790_00030
hypothetical protein	cluster_255	111617_00671	102920_00384	102029_00344	101640_00492	102434_01762	101008_01791	121511_01711	121324_00254	103045_00253	101452_00184	122397_00386	112327_00728	112844_00246	101967_01685	126214_01176	137000_01367	127784_00377	127785_00328	126215_00270	127657_00077	127786_00097	137027_00226	127755_00438	101911_01254	137081_00053	101007_00259	127263_01305	127746_01211	127783_00279	137072_01243	101724_01657	101563_01705	126217_01609	127789_01170	102314_01058	127577_01399	127745_01297	127250_02504	101700_01615	102256_01220	101767_00533	101910_00200	127251_00940	126216_00826	101257_01265	102018_00996	127656_00526	127790_00029
hypothetical protein	cluster_256	111617_00672	102920_00383	102029_00345	101640_00491	102434_01763	101008_01790	121511_01710	121324_00255	103045_00254	101452_00185	122397_00385	112327_00729	112844_00247	101967_01686	126214_01178	137000_01365	*	*	*	*	*	*	127755_00440	101911_01252	137081_00054	101007_00260	127263_01306	127746_01212	127783_00278	137072_01244	101724_01658	101563_01704	126217_01606	127789_01167	102314_01056	127577_01401	127745_01295	127250_02502	101700_01618	102256_01217	101767_00535	101910_00202	127251_00942	126216_00824	101257_01267	102018_00998	127656_00527	127790_00026
Superoxide dismutase [Mn]	cluster_257	111617_00673	102920_00382	102029_00346	101640_00490	102434_01764	101008_01789	121511_01709	121324_00256	103045_00255	101452_00186	122397_00384	112327_00730	112844_00248	101967_01687	126214_01179	137000_01364	127784_00375	127785_00330	126215_00272	127657_00079	127786_00099	137027_00224	127755_00441	101911_01251	137081_00055	101007_00261	127263_01307	127746_01213	127783_00277	137072_01245	101724_01659	101563_01703	126217_01605	127789_01166	102314_01055	127577_01402	127745_01294	127250_02501	101700_01619	102256_01216	101767_00536	101910_00203	127251_00943	126216_00823	101257_01268	102018_00999	127656_00528	127790_00025
DNA polymerase III subunit delta	cluster_258	111617_00674	102920_00381	102029_00347	101640_00489	102434_01765	101008_01788	121511_01708	121324_00257	103045_00256	101452_00187	122397_00383	112327_00731	112844_00249	101967_01688	126214_01180	137000_01363	127784_00374	127785_00331	126215_00273	127657_00080	127786_00100	137027_00223	127755_00442	101911_01250	137081_00056	101007_00262	127263_01308	127746_01214	127783_00276	137072_01246	101724_01660	101563_01702	126217_01604	127789_01165	102314_01054	127577_01403	127745_01293	127250_02500	101700_01620	102256_01215	101767_00537	101910_00204	127251_00944	126216_00822	101257_01269	102018_01000	127656_00529	127790_00024
ComEC family competence protein	cluster_259	111617_00675	102920_00380	102029_00348	101640_00488	102434_01766	101008_01787	121511_01707	121324_00258	103045_00257	101452_00188	122397_00382	112327_00732	112844_00250	101967_01689	126214_01181	137000_01362	127784_00002	127785_00535	126215_00023	127657_00023	127786_00295	137027_00027	127755_00443	101911_01249	137081_00057	101007_00263	127263_01309	127746_01215	127783_00275	137072_01247	101724_01661	101563_01701	126217_01603	127789_01164	102314_01053	127577_01404	127745_01292	127250_02499	101700_01621	102256_01214	101767_00538	101910_00205	127251_00945	126216_00821	101257_01270	102018_01001	127656_00530	127790_00023
ComE operon protein 1	cluster_260	111617_00676	102920_00379	102029_00349	101640_00487	102434_01767	101008_01786	121511_01706	121324_00259	103045_00258	101452_00189	122397_00381	112327_00733	112844_00251	101967_01690	126214_01182	137000_01361	127784_00003	127785_00534	126215_00022	127657_00022	127786_00296	137027_00026	127755_00444	101911_01248	137081_00058	101007_00264	127263_01310	127746_01216	127783_00274	137072_01248	101724_01662	101563_01700	126217_01602	127789_01163	102314_01052	127577_01405	127745_01291	127250_02498	101700_01622	102256_01213	101767_00539	101910_00206	127251_00946	126216_00820	101257_01271	102018_01002	127656_00531	127790_00022
1-acyl-sn-glycerol-3-phosphate acyltransferase	cluster_261	111617_00677	102920_00378	102029_00350	101640_00486	102434_01768	101008_01785	121511_01705	121324_00260	103045_00259	101452_00190	122397_00380	112327_00734	112844_00252	101967_01691	126214_01183	137000_01360	127784_00004	127785_00533	126215_00021	127657_00021	127786_00297	137027_00025	127755_00445	101911_01247	137081_00059	101007_00265	127263_01311	127746_01217	127783_00273	137072_01249	101724_01663	101563_01699	126217_01601	127789_01162	102314_01051	127577_01406	127745_01290	127250_02497	101700_01623	102256_01212	101767_00540	101910_00207	127251_00947	126216_00819	101257_01272	102018_01003	127656_00532	127790_00021
tRNA1(Val) (adenine(37)-N6)-methyltransferase	cluster_262	111617_00678	102920_00377	102029_00351	101640_00485	102434_01769	101008_01784	121511_01704	121324_00261	103045_00260	101452_00191	122397_00379	112327_00735	112844_00253	101967_01692	126214_01184	137000_01359	127784_00005	127785_00532	126215_00020	127657_00020	127786_00298	137027_00024	127755_00446	101911_01246	137081_00060	101007_00266	127263_01312	127746_01218	127783_00272	137072_01250	101724_01664	101563_01698	126217_01600	127789_01161	102314_01050	127577_01407	127745_01289	127250_02496	101700_01624	102256_01211	101767_00541	101910_00208	127251_00948	126216_00818	101257_01273	102018_01004	127656_00533	127790_00020
GIY-YIG nuclease superfamily protein	cluster_263	111617_00679	102920_00376	102029_00352	101640_00484	102434_01770	101008_01783	121511_01703	121324_00262	103045_00261	101452_00192	122397_00378	112327_00736	112844_00254	101967_01693	126214_01185	137000_01358	127784_00006	127785_00531	126215_00019	127657_00019	127786_00299	137027_00023	127755_00447	101911_01245	137081_00061	101007_00267	127263_01313	127746_01219	127783_00271	137072_01251	101724_01665	101563_01697	126217_01599	127789_01160	102314_01049	127577_01408	127745_01288	127250_02495	101700_01625	102256_01210	101767_00542	101910_00209	127251_00949	126216_00817	101257_01274	102018_01005	127656_00534	127790_00019
Low affinity potassium transport system protein kup	cluster_264	111617_00680	102920_00375	102029_00353	101640_00483	102434_01771	101008_01782	121511_01702	121324_00263	103045_00262	101452_00193	122397_00377	112327_00737	112844_00255	101967_01694	126214_01186	137000_01357	127784_00007	127785_00530	126215_00018	127657_00018	127786_00300	137027_00022	127755_00448	101911_01244	137081_00062	101007_00268	127263_01314	127746_01220	127783_00270	137072_01252	101724_01666	101563_01696	126217_01598	127789_01159	102314_01048	127577_01409	127745_01287	127250_02494	101700_01626	102256_01209	101767_00543	101910_00210	127251_00950	126216_00816	101257_01275	102018_01006	127656_00535	127790_00018
DEAD-box ATP-dependent RNA helicase CshA	cluster_265	111617_00681	102920_00374	102029_00354	101640_00482	102434_01772	101008_01781	121511_01701	121324_00264	103045_00263	101452_00194	122397_00376	112327_00738	112844_00256	101967_01695	126214_01187	137000_01356	127784_00008	127785_00529	126215_00017	127657_00017	127786_00301	137027_00021	127755_00449	101911_01243	137081_00063	101007_00269	127263_01315	127746_01221	127783_00269	137072_01253	101724_01667	101563_01695	126217_01597	127789_01158	102314_01046	127577_01410	127745_01286	127250_02493	101700_01627	102256_01208	101767_00544	101910_00211	127251_00951	126216_00815	101257_01276	102018_01007	127656_00536	127790_00017
Peptide chain release factor 3	cluster_266	111617_00682	102920_00373	102029_00355	101640_00481	102434_01773	101008_01780	121511_01700	121324_00265	103045_00264	101452_00195	122397_00375	112327_00739	112844_00257	101967_01696	126214_01188	137000_01355	127784_00009	127785_00528	126215_00016	127657_00016	127786_00302	137027_00020	127755_00450	101911_01242	137081_00064	101007_00270	127263_01316	127746_01222	127783_00268	137072_01254	101724_01668	101563_01694	126217_01596	127789_01157	102314_01045	127577_01411	127745_01285	127250_02492	101700_01628	102256_01207	101767_00545	101910_00212	127251_00952	126216_00814	101257_01277	102018_01008	127656_00537	127790_00016
Integral membrane protein ()	cluster_267	111617_00683	102920_00372	102029_00356	101640_00480	102434_01774	101008_01779	121511_01699	121324_00266	103045_00265	101452_00196	122397_00374	112327_00740	112844_00258	101967_01697	126214_01189	137000_01354	127784_00010	127785_00527	126215_00015	127657_00015	127786_00303	137027_00019	127755_00451	101911_01241	137081_00065	101007_00271	127263_01317	127746_01223	127783_00267	137072_01255	101724_01669	101563_01693	126217_01595	127789_01156	102314_01044	127577_01412	127745_01284	127250_02491	101700_01629	102256_01206	101767_00546	101910_00213	127251_00953	126216_00813	101257_01278	102018_01009	127656_00538	127790_00015
UDP-N-acetylmuramoyl-tripeptide--D-alanyl-D-alanine ligase	cluster_268	111617_00684	102920_00371	102029_00357	101640_00479	102434_01775	101008_01778	121511_01698	121324_00267	103045_00266	101452_00197	122397_00373	112327_00741	112844_00259	101967_01698	126214_01190	137000_01353	127784_00011	127785_00526	126215_00014	127657_00014	127786_00304	137027_00018	127755_00452	101911_01240	137081_00066	101007_00272	127263_01318	127746_01224	127783_00266	137072_01256	101724_01670	101563_01692	126217_01594	127789_01155	102314_01043	127577_01413	127745_01283	127250_02490	101700_01630	102256_01205	101767_00547	101910_00214	127251_00954	126216_00812	101257_01279	102018_01010	127656_00539	127790_00014
D-alanine--D-alanine ligase	cluster_269	111617_00685	102920_00370	102029_00358	101640_00478	102434_01776	101008_01777	121511_01697	121324_00268	103045_00267	101452_00198	122397_00372	112327_00742	112844_00260	101967_01699	126214_01191	137000_01352	127784_00012	127785_00525	126215_00013	127657_00013	127786_00305	137027_00017	127755_00453	101911_01239	137081_00067	101007_00273	127263_01319	127746_01225	127783_00265	137072_01257	101724_01671	101563_01691	126217_01592	127789_01153	102314_01042	127577_01414	127745_01281	127250_02488	101700_01631	102256_01204	101767_00548	101910_00215	127251_00955	126216_00811	101257_01280	102018_01011	127656_00540	127790_00012
Recombination protein RecR	cluster_270	111617_00686	102920_00369	102029_00359	101640_00477	102434_01777	101008_01776	121511_01696	121324_00269	103045_00268	101452_00199	122397_00371	112327_00743	112844_00261	101967_01700	126214_01192	137000_01351	127784_00013	127785_00524	126215_00012	127657_00012	127786_00306	137027_00016	127755_00454	101911_01238	137081_00068	101007_00274	127263_01320	127746_01226	127783_00264	137072_01258	101724_01672	101563_01690	126217_01591	127789_01152	102314_01041	127577_01415	127745_01280	127250_02487	101700_01632	102256_01203	101767_00549	101910_00216	127251_00956	126216_00810	101257_01281	102018_01012	127656_00541	127790_00011
putative formate transporter 1	cluster_271	111617_00687	102920_00368	102029_00360	101640_00476	102434_01778	101008_01775	121511_01695	121324_00270	103045_00269	101452_00200	122397_00370	112327_00744	112844_00262	101967_01701	126214_01193	137000_01350	127784_00014	127785_00523	126215_00011	127657_00011	127786_00307	137027_00015	127755_00455	101911_01237	137081_00069	101007_00275	127263_01321	127746_01227	127783_00263	137072_01259	101724_01673	101563_01689	126217_01590	127789_01151	102314_01040	127577_01416	127745_01279	127250_02486	101700_01633	102256_01202	101767_00550	101910_00217	127251_00957	126216_00809	101257_01282	102018_01013	127656_00542	127790_00010
Niacin transporter NiaX	cluster_272	111617_00688	102920_00367	102029_00361	101640_00475	102434_01779	101008_01774	121511_01694	121324_00271	103045_00270	101452_00201	122397_00369	112327_00745	112844_00263	101967_01702	126214_01194	137000_01349	127784_00015	127785_00522	126215_00010	127657_00010	127786_00308	137027_00014	127755_00456	101911_01236	137081_00070	101007_00276	127263_01322	127746_01228	127783_00262	137072_01260	101724_01674	101563_01688	126217_01589	127789_01150	102314_01039	127577_01417	127745_01278	127250_02485	101700_01634	102256_01201	101767_00551	101910_00218	127251_00958	126216_00808	101257_01283	102018_01014	*	127790_00009
hypothetical protein	cluster_273	111617_00689	102920_00366	102029_00362	101640_00474	102434_01780	101008_01773	121511_01693	121324_00272	103045_00271	101452_00202	122397_00368	112327_00746	112844_00264	101967_01703	126214_01195	137000_01348	127784_00016	127785_00521	126215_00009	127657_00009	127786_00309	137027_00013	*	*	137081_00071	101007_00277	127263_01323	127746_01229	127783_00261	137072_01261	101724_01675	101563_01687	*	*	*	*	127745_01277	127250_02484	101700_01635	102256_01200	101767_00552	101910_00219	127251_00959	126216_00807	101257_01284	102018_01015	127656_00543	*
Transcription repressor NadR	cluster_274	111617_00690	102920_00365	102029_00363	101640_00473	102434_01781	101008_01772	121511_01692	121324_00273	103045_00272	101452_00203	122397_00367	112327_00747	112844_00265	101967_01704	126214_01196	137000_01347	127784_00017	127785_00520	126215_00008	127657_00008	127786_00310	137027_00012	127755_00457	101911_01235	137081_00072	101007_00278	127263_01324	127746_01230	127783_00260	137072_01262	101724_01676	101563_01686	126217_01588	127789_01149	102314_01038	127577_01418	127745_01276	127250_02483	101700_01636	102256_01199	101767_00553	101910_00220	127251_00960	126216_00806	101257_01285	102018_01016	127656_00544	127790_00008
2,3-bisphosphoglycerate-dependent phosphoglycerate mutase	cluster_275	111617_00691	102920_00364	102029_00364	101640_00472	102434_01782	101008_01771	121511_01691	121324_00274	103045_00273	101452_00204	122397_00366	112327_00748	112844_00266	101967_01705	126214_01197	137000_01346	127784_00018	127785_00519	126215_00007	127657_00007	127786_00311	137027_00011	127755_00458	101911_01234	137081_00073	101007_00279	127263_01325	127746_01231	127783_00259	137072_01263	101724_01677	101563_01685	126217_01587	127789_01148	102314_01037	127577_01419	127745_01275	127250_02482	101700_01637	102256_01198	101767_00554	101910_00221	127251_00961	126216_00805	101257_01286	102018_01017	127656_00545	127790_00007
putative dihydroorotate dehydrogenase A (fumarate)	cluster_276	111617_00516	102920_00356	102029_00408	101640_00905	102434_00394	101008_00371	121511_00573	121324_00553	103045_00595	101452_00414	122397_00617	112327_00355	112844_00607	101967_00567	126214_01198	137000_01345	127784_00019	127785_00518	126215_00006	127657_00006	127786_00312	137027_00010	127755_00459	101911_01233	137081_00074	101007_00280	127263_01326	127746_01232	127783_00258	137072_01264	101724_01678	101563_01684	126217_01586	127789_01147	102314_01036	127577_01420	127745_01274	127250_02481	101700_01638	102256_01197	101767_00555	101910_00222	127251_00962	126216_00804	101257_01287	102018_01018	127656_00546	127790_00006
Zinc-transporting ATPase	cluster_277	111617_00517	102920_00355	102029_00407	101640_00906	102434_00393	101008_00372	121511_00572	121324_00552	103045_00594	101452_00413	122397_00618	112327_00356	112844_00606	101967_00566	126214_01199	137000_01344	127784_00020	127785_00517	126215_00005	127657_00005	127786_00313	137027_00009	127755_00460	101911_01232	137081_00075	101007_00281	127263_01327	127746_01233	127783_00257	137072_01265	101724_01679	101563_01683	126217_01585	127789_01146	102314_01035	127577_01421	127745_01273	127250_02480	101700_01639	102256_01196	101767_00556	101910_00223	127251_00963	126216_00803	101257_01288	102018_01019	127656_00547	127790_00005
DNA-binding protein HU	cluster_278	111617_00596	102920_01118	102029_00750	101640_01443	102434_00667	101008_01014	121511_00067	121324_00814	103045_00333	101452_00730	122397_00965	112327_01108	112844_00945	101967_00636	126214_01200	137000_02949	127784_00462	127785_00385	126215_00648	127657_00444	127786_00542	137027_01773	127755_01810	101911_00591	137081_00076	101007_00282	127263_01328	127746_01234	127783_00256	137072_01266	101724_01680	101563_01682	126217_00351	127789_01082	102314_01333	127577_00270	127745_01272	127250_02479	101700_01640	102256_01195	101767_00156	101910_00901	127251_01733	126216_01515	101257_00170	102018_01203	127656_01492	127790_00004
hypothetical protein	cluster_279	111617_00595	102920_01117	102029_00751	101640_01444	102434_00668	101008_01013	121511_00066	121324_00815	103045_00334	101452_00729	122397_00966	112327_01107	112844_00946	101967_00635	126214_01201	137000_02950	127784_00463	127785_00386	126215_00649	127657_00445	127786_00543	137027_01772	127755_01809	101911_00592	137081_00077	101007_00283	127263_01329	127746_01235	127783_00255	137072_01267	101724_01681	101563_01681	126217_00350	127789_01081	102314_01332	127577_00271	127745_01271	127250_02478	101700_01641	102256_01194	101767_00155	101910_00900	127251_01734	126216_01514	101257_00169	102018_01202	127656_01493	127790_00003
Spore germination lipase LipC	cluster_280	111617_00594	102920_01116	102029_00752	101640_01445	102434_00669	101008_01012	121511_00065	121324_00816	103045_00335	101452_00728	122397_00967	112327_01106	112844_00947	101967_00634	126214_01202	137000_02951	127784_00464	127785_00387	126215_00650	127657_00446	127786_00544	137027_01771	127755_01808	101911_00593	137081_00078	101007_00284	127263_01330	127746_01236	127783_00254	137072_01268	101724_01682	101563_01680	126217_00349	127789_01080	102314_01331	127577_00272	127745_01270	127250_02477	101700_01642	102256_01193	101767_00154	101910_00899	127251_01735	126216_01513	101257_00168	102018_01201	127656_01494	127790_00002
DegV domain-containing protein/M5005_Spy1226	cluster_281	111617_00593	102920_01115	102029_00753	101640_01446	102434_00670	101008_01011	121511_00064	121324_00817	103045_00336	101452_00727	122397_00968	112327_01105	112844_00948	101967_00633	126214_01203	137000_02952	127784_00465	127785_00388	126215_00651	127657_00447	127786_00545	137027_01770	127755_01807	101911_00594	137081_00079	101007_00285	127263_01331	127746_01237	127783_00253	137072_01269	101724_01683	101563_01679	126217_00348	127789_01079	102314_01330	127577_00273	127745_01269	127250_02476	101700_01643	102256_01192	101767_00153	101910_00898	127251_01736	126216_01512	101257_00167	102018_01200	127656_01495	127790_00001
hypothetical protein	cluster_282	111617_00592	102920_01114	102029_00754	101640_01447	102434_00671	101008_01010	121511_00063	121324_00818	103045_00337	101452_00726	122397_00969	112327_01104	112844_00949	101967_00632	126214_01204	137000_02953	127784_00466	127785_00389	126215_00652	127657_00448	127786_00546	137027_01769	127755_01806	101911_00595	137081_00080	101007_00286	127263_01332	127746_01238	127783_00252	137072_01270	101724_01684	101563_01678	126217_00347	127789_01078	102314_01329	127577_00274	127745_01268	127250_02475	101700_01644	102256_01191	101767_00152	101910_00897	127251_01737	126216_01511	101257_00166	102018_01199	127656_01496	127790_01240
DNA repair protein RecN	cluster_283	111617_00591	102920_01113	102029_00755	101640_01448	102434_00672	101008_01009	121511_00062	121324_00819	103045_00338	101452_00725	122397_00970	112327_01103	112844_00950	101967_00631	126214_01205	137000_02954	127784_00467	127785_00390	126215_00653	127657_00449	127786_00547	137027_01768	127755_01805	101911_00596	137081_00081	101007_00287	127263_01333	127746_01239	127783_00251	137072_01271	101724_01685	101563_01677	126217_00346	127789_01077	102314_01328	127577_00275	127745_01267	127250_02474	101700_01645	102256_01190	101767_00151	101910_00896	127251_01738	126216_01510	101257_00165	102018_01198	127656_01497	127790_01239
Arginine repressor	cluster_284	111617_00590	102920_01112	102029_00756	101640_01449	102434_00673	101008_01008	121511_00061	121324_00820	103045_00339	101452_00724	122397_00971	112327_01102	112844_00951	101967_00630	126214_01206	137000_02955	127784_00468	127785_00391	126215_00654	127657_00450	127786_00548	137027_01767	127755_01804	101911_00597	137081_00082	101007_00288	127263_01334	127746_01240	127783_00250	137072_01272	101724_01686	101563_01676	126217_00345	127789_01076	102314_01327	127577_00276	127745_01266	127250_02473	101700_01646	102256_01189	101767_00150	101910_00895	127251_01739	126216_01509	101257_00164	102018_01197	127656_01498	127790_01238
Hemolysin A	cluster_285	111617_00589	102920_01111	102029_00757	101640_01450	102434_00674	101008_01007	121511_00060	121324_00821	103045_00340	101452_00723	122397_00972	112327_01101	112844_00952	101967_00629	126214_01207	137000_02956	127784_00469	127785_00392	126215_00655	127657_00451	127786_00549	137027_01766	127755_01803	101911_00598	137081_00083	101007_00289	127263_01335	127746_01241	127783_00249	137072_01273	101724_01687	101563_01675	126217_00344	127789_01075	102314_01326	127577_00277	127745_01265	127250_02472	101700_01647	102256_01188	101767_00149	101910_00894	127251_01740	126216_01508	101257_00163	102018_01196	127656_01499	127790_01237
Farnesyl diphosphate synthase	cluster_286	111617_00588	102920_01110	102029_00758	101640_01451	102434_00675	101008_01006	121511_00059	121324_00822	103045_00341	101452_00722	122397_00973	112327_01100	112844_00953	101967_00628	126214_01208	137000_02957	127784_00470	127785_00393	126215_00656	127657_00452	127786_00550	137027_01765	127755_01802	101911_00599	137081_00084	101007_00290	127263_01336	127746_01242	127783_00248	137072_01274	101724_01688	101563_01674	126217_00343	127789_01074	102314_01325	127577_00278	127745_01264	127250_02471	101700_01648	102256_01187	101767_00148	101910_00893	127251_01741	126216_01507	101257_00162	102018_01195	127656_01500	127790_01236
Exodeoxyribonuclease 7 small subunit	cluster_287	111617_00587	102920_01109	102029_00759	101640_01452	102434_00676	101008_01005	121511_00058	121324_00823	103045_00342	101452_00721	122397_00974	112327_01099	112844_00954	101967_00627	126214_01209	137000_02958	127784_00471	127785_00394	126215_00657	127657_00453	127786_00551	137027_01764	127755_01801	101911_00600	137081_00085	101007_00291	127263_01337	127746_01243	127783_00247	137072_01275	101724_01689	101563_01673	126217_00342	127789_01073	102314_01324	127577_00279	127745_01263	127250_02470	101700_01649	102256_01186	101767_00147	101910_00892	127251_01742	126216_01506	101257_00161	102018_01194	127656_01501	127790_01235
Exodeoxyribonuclease 7 large subunit	cluster_288	111617_00586	102920_01108	102029_00760	101640_01453	102434_00677	101008_01004	121511_00057	121324_00824	103045_00343	101452_00720	122397_00975	112327_01098	112844_00955	101967_00626	126214_01210	137000_02959	127784_00472	127785_00395	126215_00658	127657_00454	127786_00552	137027_01763	127755_01800	101911_00601	137081_00086	101007_00292	127263_01338	127746_01244	127783_00246	137072_01276	101724_01690	101563_01672	126217_00341	127789_01072	102314_01323	127577_00280	127745_01262	127250_02469	101700_01650	102256_01185	101767_00146	101910_00891	127251_01743	126216_01505	101257_00160	102018_01193	127656_01502	127790_01234
Bifunctional protein FolD protein	cluster_289	111617_00585	102920_01107	102029_00761	101640_01454	102434_00678	101008_01003	121511_00056	121324_00825	103045_00344	101452_00719	122397_00976	112327_01097	112844_00956	101967_00625	126214_01211	137000_02960	127784_00473	127785_00396	126215_00659	127657_00455	127786_00553	137027_01762	127755_01799	101911_00602	137081_00087	101007_00293	127263_01339	127746_01245	127783_00245	137072_01277	101724_01691	101563_01671	126217_00340	127789_01071	102314_01322	127577_00281	127745_01261	127250_02468	101700_01651	102256_01184	101767_00145	101910_00890	127251_01744	126216_01504	101257_00159	102018_01192	127656_01503	127790_01233
Phosphoglucomutase	cluster_290	111617_00584	102920_01106	102029_00762	101640_01455	102434_00679	101008_01002	121511_00055	121324_00826	103045_00345	101452_00718	122397_00977	112327_01096	112844_00957	101967_00624	126214_01212	137000_02961	127784_00474	127785_00397	126215_00660	127657_00456	127786_00554	137027_01761	127755_01798	101911_00603	137081_00088	101007_00294	127263_01340	127746_01246	127783_00244	137072_01278	101724_01692	101563_01670	126217_00339	127789_01070	102314_01321	127577_00282	127745_01260	127250_02467	101700_01652	102256_01183	101767_00144	101910_00889	127251_01745	126216_01503	101257_00158	102018_01191	127656_01504	127790_01232
Deoxyribodipyrimidine photo-lyase	cluster_291	111617_00583	102920_01105	102029_00763	101640_01456	102434_00680	101008_01001	121511_00054	121324_00827	103045_00346	101452_00717	122397_00978	112327_01095	112844_00958	101967_00623	126214_01213	137000_02962	127784_00476	127785_00399	126215_00662	127657_00458	127786_00556	137027_01759	127755_01797	101911_00604	137081_00089	101007_00295	127263_01341	127746_01247	127783_00243	137072_01279	101724_01693	101563_01669	126217_00338	127789_01069	102314_01320	127577_00283	127745_01259	127250_02466	101700_01653	102256_01182	101767_00143	101910_00888	127251_01746	126216_01502	101257_00157	102018_01190	127656_01505	127790_01231
Glutamine transport ATP-binding protein GlnQ	cluster_292	111617_00582	102920_01104	102029_00764	101640_01457	102434_00681	101008_01000	121511_00053	121324_00828	103045_00347	101452_00716	122397_00979	112327_01094	112844_00959	101967_00622	126214_01214	137000_02963	127784_00477	127785_00400	126215_00663	127657_00459	127786_00557	137027_01758	127755_01796	101911_00605	137081_00090	101007_00296	127263_01342	127746_01248	127783_00242	137072_01280	101724_01694	101563_01668	126217_00337	127789_01068	102314_01319	127577_00284	127745_01258	127250_02465	101700_01654	102256_01181	101767_00142	101910_00887	127251_01747	126216_01501	101257_00156	102018_01189	127656_01506	127790_01230
Arginine transport system permease protein ArtQ	cluster_293	111617_00581	102920_01103	102029_00765	101640_01458	102434_00682	101008_00999	121511_00052	121324_00829	103045_00348	101452_00715	122397_00980	112327_01093	112844_00960	101967_00621	126214_01215	137000_02964	127784_00478	127785_00401	126215_00664	127657_00460	127786_00558	137027_01757	127755_01795	101911_00606	137081_00091	101007_00297	127263_01343	127746_01249	127783_00241	137072_01281	101724_01695	101563_01667	126217_00336	127789_01067	102314_01318	127577_00285	127745_01257	127250_02464	101700_01655	102256_01180	101767_00141	101910_00886	127251_01748	126216_01500	101257_00155	102018_01188	127656_01507	127790_01229
hypothetical protein	cluster_294	111617_00580	102920_01102	102029_00766	101640_01459	102434_00683	101008_00998	121511_00051	121324_00830	103045_00349	101452_00714	122397_00981	112327_01092	112844_00961	101967_00620	126214_01216	137000_02965,137000_02663	127784_00479	127785_00402	126215_00665	127657_00461	127786_00559	137027_01756	127755_01794	101911_00607	137081_00092	101007_00298	127263_01344	127746_01250	127783_00240	137072_01282	101724_01696	101563_01666	126217_00335	127789_01066	102314_01317	127577_00286	127745_01256,127745_00802	127250_02463,127250_01251	101700_01656	102256_01179	101767_00140	101910_00885	127251_01749	126216_01499	101257_00154	102018_01187	127656_01508	127790_01228
ATP-dependent Clp protease ATP-binding subunit ClpE	cluster_295	111617_00579	102920_01101	102029_00767	101640_01460	102434_00684	101008_00997	121511_00050	121324_00831	103045_00350	101452_00713	122397_00982	112327_01091	112844_00962	101967_00619	126214_01217	137000_02966	127784_00480	127785_00403	126215_00666	127657_00462	127786_00560	137027_01755	127755_01793	101911_00608	137081_00093	101007_00299	127263_01345	127746_01251	127783_00239	137072_01283	101724_01697	101563_01665	126217_00334	127789_01065	102314_01316	127577_00287	127745_01255	127250_02462	101700_01657	102256_01178	101767_00139	101910_00884	127251_01750	126216_01498	101257_00153	102018_01186	127656_01509	127790_01227
CTP pyrophosphohydrolase	cluster_296	111617_00578	102920_01100	102029_00768	101640_01461	102434_00685	101008_00996	121511_00049	121324_00832	103045_00351	101452_00712	122397_00983	112327_01090	112844_00963	101967_00618	126214_01218	137000_02967	127784_00481	127785_00404	126215_00667	127657_00463	127786_00561	137027_01754	127755_01792	101911_00609	137081_00094	101007_00300	127263_01346	127746_01252	127783_00238	137072_01284	101724_01698	101563_01664	126217_00333	127789_01064	102314_01315	127577_00288	127745_01254	127250_02461	101700_01658	102256_01177	101767_00138	101910_00883	127251_01751	126216_01497	101257_00152	102018_01185	127656_01510	127790_01226
hypothetical protein	cluster_297	111617_00577	102920_01099	102029_00769	101640_01462	102434_00686	101008_00995	121511_00048	121324_00833	103045_00352	101452_00711	122397_00984	112327_01089	112844_00964	101967_00617	126214_01219	137000_02968	127784_00482	127785_00405	126215_00668	127657_00464	127786_00562	137027_01753	127755_01791	101911_00610	137081_00095	101007_00301	127263_01347	127746_01253	127783_00237	137072_01285	101724_01699	101563_01663	126217_00332	127789_01063	102314_01314	127577_00289	127745_01253	127250_02460	101700_01659	102256_01176	101767_00137	101910_00882	127251_01752	126216_01496	101257_00151	102018_01184	127656_01511	127790_01225
Isoleucine--tRNA ligase	cluster_298	111617_00576	102920_01098	102029_00770	101640_01463	102434_00687	101008_00994	121511_00047	121324_00834	103045_00353	101452_00710	122397_00985	112327_01088	112844_00965	101967_00616	126214_01220	137000_02969	127784_00483	127785_00406	126215_00669	127657_00465	127786_00563	137027_01752	127755_01790	101911_00611	137081_00096	101007_00302	127263_01348	127746_01254	127783_00236	137072_01286	101724_01700	101563_01662	126217_00331	127789_01062	102314_01313	127577_00290	127745_01252	127250_02459	101700_01660	102256_01175	101767_00136	101910_00881	127251_01753	126216_01495	101257_00150	102018_01183	127656_01512	127790_01224
Cell division protein DivIVA	cluster_299	111617_00575	102920_01097	102029_00771	101640_01464	102434_00688	101008_00993	121511_00046	121324_00835	103045_00354	101452_00709	122397_00986	112327_01087	112844_00966	101967_00615	126214_01221	137000_02970	127784_00484	127785_00407	126215_00670	127657_00466	127786_00564	137027_01751	127755_01789	101911_00612	137081_00097	101007_00303	127263_01349	127746_01255	127783_00235	137072_01287	101724_01701	101563_01661	126217_00330	127789_01061	102314_01312	127577_00291	127745_01251	127250_02458	101700_01661	102256_01174	101767_00135	101910_00880	127251_01754	126216_01494	101257_00149	102018_01182	127656_01513	127790_01223
S4 domain protein	cluster_300	111617_00574	102920_01096	102029_00772	101640_01465	102434_00689	101008_00992	121511_00045	121324_00836	103045_00355	101452_00708	122397_00987	112327_01086	112844_00967	101967_00614	126214_01222	137000_02971	127784_00485	127785_00408	126215_00671	127657_00467	127786_00565	137027_01750	127755_01788	101911_00613	137081_00098	101007_00304	127263_01350	127746_01256	127783_00234	137072_01288	101724_01702	101563_01660	126217_00329	127789_01060	102314_01311	127577_00292	127745_01250	127250_02457	101700_01662	102256_01173	101767_00134	101910_00879	127251_01755	126216_01493	101257_00148	102018_01181	127656_01514	127790_01222
YGGT family protein	cluster_301	111617_00573	102920_01095	102029_00773	101640_01466	102434_00690	101008_00991	121511_00044	121324_00837	103045_00356	101452_00707	122397_00988	112327_01085	112844_00968	101967_00613	126214_01223	137000_02972	127784_00486	127785_00409	126215_00672	127657_00468	127786_00566	137027_01749	127755_01787	101911_00614	137081_00099	101007_00305	127263_01351	127746_01257	127783_00233	137072_01289	101724_01703	101563_01659	126217_00328	127789_01059	102314_01310	127577_00293	127745_01249	127250_02456	101700_01663	102256_01172	101767_00133	101910_00878	127251_01756	126216_01492	101257_00147	102018_01180	127656_01515	127790_01221
Cell division protein SepF	cluster_302	111617_00572	102920_01094	102029_00774	101640_01467	102434_00691	101008_00990	121511_00043	121324_00838	103045_00357	101452_00706	122397_00989	112327_01084	112844_00969	101967_00612	126214_01224	137000_02973	127784_00487	127785_00410	126215_00673	127657_00469	127786_00567	137027_01748	127755_01786	101911_00615	137081_00100	101007_00306	127263_01352	127746_01258	127783_00232	137072_01290	101724_01704	101563_01658	126217_00327	127789_01058	102314_01309	127577_00294	127745_01248	127250_02455	101700_01664	102256_01171	101767_00132	101910_00877	127251_01757	126216_01491	101257_00146	102018_01179	127656_01516	127790_01220
hypothetical protein	cluster_303	111617_00571	102920_01093	102029_00775	101640_01468	102434_00692	101008_00989	121511_00042	121324_00839	103045_00358	101452_00705	122397_00990	112327_01083	112844_00970	101967_00611	126214_01225	137000_02974	127784_00488	127785_00411	126215_00674	127657_00470	127786_00568	137027_01747	127755_01785	101911_00616	137081_00101	101007_00307	127263_01353	127746_01259	127783_00231	137072_01292	101724_01705	101563_01657	126217_00326	127789_01057	102314_01308	127577_00295	127745_01247	127250_02454	101700_01665	102256_01170	101767_00131	101910_00876	127251_01758	126216_01490	101257_00145	102018_01178	127656_01517	127790_01219
Cell division protein FtsZ	cluster_304	111617_00570	102920_01092	102029_00776	101640_01469	102434_00693	101008_00988	121511_00041	121324_00840	103045_00359	101452_00704	122397_00991	112327_01082	112844_00971	101967_00610	126214_01226	137000_02975	127784_00489	127785_00412	126215_00675	127657_00471	127786_00569	137027_01746	127755_01784	101911_00617	137081_00102	101007_00308	127263_01354	127746_01260	127783_00230	137072_01293	101724_01706	101563_01656	126217_00325	127789_01056	102314_01307	127577_00296	127745_01246	127250_02453	101700_01666	102256_01169	101767_00130	101910_00875	127251_01759	126216_01489	101257_00144	102018_01177	127656_01518	127790_01218
Cell division protein FtsA	cluster_305	111617_00569	102920_01091	102029_00777	101640_01470	102434_00694	101008_00987	121511_00040	121324_00841	103045_00360	101452_00703	122397_00992	112327_01081	112844_00972	101967_00609	126214_01227	137000_02976	127784_00490	127785_00413	126215_00676	127657_00472	127786_00570	137027_01745	127755_01783	101911_00618	137081_00103	101007_00309	127263_01355	127746_01261	127783_00229	137072_01294	101724_01707	101563_01655	126217_00324	127789_01055	102314_01306	127577_00297	127745_01245	127250_02452	101700_01667	102256_01168	101767_00129	101910_00874	127251_01760	126216_01488	101257_00143	102018_01176	127656_01519	127790_01217
Cell division protein DivIB	cluster_306	111617_00568	102920_01090	102029_00778	101640_01471	102434_00695	101008_00986	121511_00039	121324_00842	103045_00361	101452_00702	122397_00993	112327_01080	112844_00973	101967_00608	126214_01228	137000_02977	127784_00491	127785_00414	126215_00677	127657_00473	127786_00571	137027_01744	127755_01782	101911_00619	137081_00104	101007_00310	127263_01356	127746_01262	127783_00228	137072_01295	101724_01708	101563_01654	126217_00323	127789_01054	102314_01305	127577_00298	127745_01244	127250_02451	101700_01668	102256_01167	101767_00128	101910_00873	127251_01761	126216_01487	101257_00142	102018_01175	127656_01520	127790_01216
UDP-N-acetylglucosamine--N-acetylmuramyl-(pentapeptide) pyrophosphoryl-undecaprenol N-acetylglucosamine transferase	cluster_307	111617_00567	102920_01089	102029_00779	101640_01472	102434_00696	101008_00985	121511_00038	121324_00843	103045_00362	101452_00701	122397_00994	112327_01079	112844_00974	101967_00607	126214_01229	137000_02978	127784_00492	127785_00415	126215_00678	127657_00474	127786_00572	137027_01743	127755_01781	101911_00620	137081_00105	101007_00311	127263_01357	127746_01263	127783_00227	137072_01296	101724_01709	101563_01653	126217_00322	127789_01053	102314_01304	127577_00299	127745_01243	127250_02450	101700_01669	102256_01166	101767_00127	101910_00872	127251_01762	126216_01486	101257_00141	102018_01174	127656_01521	127790_01215
UDP-N-acetylmuramoylalanine--D-glutamate ligase	cluster_308	111617_00566	102920_01088	102029_00780	101640_01473	102434_00697	101008_00984	121511_00037	121324_00844	103045_00363	101452_00700	122397_00995	112327_01078	112844_00975	101967_00606	126214_01230	137000_02979	127784_00493	127785_00416	126215_00679	127657_00475	127786_00573	137027_01742	127755_01780	101911_00621	137081_00106	101007_00312	127263_01358	127746_01264	127783_00226	137072_01297	101724_01710	101563_01652	126217_00321	127789_01052	102314_01303	127577_00300	127745_01242	127250_02449	101700_01670	102256_01165	101767_00126	101910_00871	127251_01763	126216_01485	101257_00140	102018_01173	127656_01522	127790_01214
hypothetical protein	cluster_309	111617_00565	102920_01087	102029_00781	101640_01474	102434_00698	101008_00983	121511_00036	121324_00845	103045_00364	101452_00699	122397_00996	112327_01077	112844_00976	101967_00605	126214_01231	137000_02980	127784_00494	127785_00417	126215_00680	127657_00476	127786_00574	137027_01741	127755_01779	101911_00622	137081_00107	101007_00313	127263_01359	127746_01265	127783_00225	137072_01298	101724_01711	101563_01651	126217_00320	127789_01051	102314_01302	127577_00301	127745_01241	127250_02448	101700_01671	102256_01164	101767_00125	101910_00870	127251_01764	126216_01484	101257_00139	102018_01172	127656_01523	127790_01213
GTP-binding protein TypA/BipA	cluster_310	111617_00564	102920_01086	102029_00782	101640_01475	102434_00699	101008_00982	121511_00035	121324_00846	103045_00365	101452_00698	122397_00997	112327_01076	112844_00977	101967_00604	126214_01232	137000_02981,137000_02155	127784_00495	127785_00418	126215_00681	127657_00477	127786_00575	137027_01740	127755_01778	101911_00623	137081_00108	101007_00314	127263_01360	127746_01266	127783_00224	137072_01299	101724_01712	101563_01650	126217_00319	127789_01050	102314_01301	127577_00302	127745_03932,127745_01240	127250_02447,127250_01404	101700_01672	102256_01163	101767_00124	101910_00869	127251_01765	126216_01483	101257_00138	102018_01171	127656_01524	127790_01212
Thiosulfate sulfurtransferase GlpE	cluster_311	111617_00563	102920_01085	102029_00783	101640_01476	102434_00700	101008_00981	121511_00034	121324_00847	103045_00366	101452_00697	122397_00998	112327_01075	112844_00978	101967_00603	126214_01233	137000_02982	127784_00496	127785_00419	126215_00682	127657_00478	127786_00576	137027_01739	127755_01777	101911_00624	137081_00109	101007_00315	127263_01361	127746_01267	127783_00223	137072_01300	101724_01713	101563_01649	126217_00318	127789_01049	102314_01300	127577_00303	127745_01239	127250_02446	101700_01673	102256_01162	101767_00123	101910_00868	127251_01766	126216_01482	101257_00137	102018_01170	127656_01525	127790_01211
Glucokinase	cluster_312	111617_00562	102920_01084	102029_00784	101640_01477	102434_00701	101008_00980	121511_00033	121324_00848	103045_00367	101452_00696	122397_00999	112327_01074	112844_00979	101967_00602	126214_01234	137000_02983	127784_00497	127785_00420	126215_00683	127657_00479	127786_00577	137027_01738	127755_01776	101911_00625	137081_00110	101007_00316	127263_01362	127746_01268	127783_00222	137072_01301	101724_01714	101563_01648	126217_00317	127789_01048	102314_01299	127577_00304	127745_01238	127250_02445	101700_01674	102256_01161	101767_00122	101910_00867	127251_01767	126216_01481	101257_00136	102018_01169	127656_01526	127790_01210
hypothetical protein	cluster_313	111617_00561	102920_01083	102029_00785	101640_01478	102434_00702	101008_00979	121511_00032	121324_00849	103045_00368	101452_00695	122397_01000	112327_01073	112844_00980	101967_00601	126214_01235	137000_02984	127784_00498	127785_00421	126215_00684	127657_00480	127786_00578	137027_01737	127755_01775	101911_00626	137081_00111	101007_00317	127263_01363	127746_01269	127783_00221	137072_01302	101724_01715	101563_01647	126217_00316	127789_01047	102314_01298	127577_00305	127745_01237	127250_02444	101700_01675	102256_01160	101767_00121	101910_00866	127251_01768	126216_01480	101257_00135	102018_01168	127656_01527	127790_01209
DNA protection during starvation protein	cluster_314	111617_00560	102920_01082	102029_00786	101640_01479	102434_00703	101008_00978	121511_00031	121324_00850	103045_00369	101452_00694	122397_01001	112327_01072	112844_00981	101967_00600	126214_01236	137000_02985	127784_00499	127785_00422	126215_00685	127657_00481	127786_00579	137027_01736	127755_01774	101911_00627	137081_00112	101007_00318	127263_01364	127746_01270	127783_00220	137072_01303	101724_01716	101563_01646	126217_00315	127789_01046	102314_01297	127577_00306	127745_01236	127250_02443	101700_01677	102256_01158	101767_00120	101910_00865	127251_01769	126216_01479	101257_00134	102018_01167	127656_01528	127790_01208
Type IV leader peptidase family protein	cluster_315	111617_00559	102920_01081	102029_00787	101640_01480	102434_00704	101008_00977	121511_00030	121324_00851	103045_00370	101452_00693	122397_01002	112327_01071	112844_00982	101967_00599	126214_01237	137000_02986	127784_00500	127785_00423	126215_00686	127657_00482	127786_00580	137027_01735	127755_01773	101911_00628	137081_00113	101007_00319	127263_01365	127746_01271	127783_00219	137072_01304	101724_01717	101563_01645	126217_00314	127789_01045	102314_01296	127577_00307	127745_01235	127250_02442	101700_01678	102256_01157	101767_00119	101910_00864	127251_01770	126216_01478	101257_00133	102018_01166	127656_01529	127790_01207
putative dual-specificity RNA methyltransferase RlmN	cluster_316	111617_00558	102920_01080	102029_00788	101640_01481	102434_00705	101008_00976	121511_00029	121324_00852	103045_00371	101452_00692	122397_01003	112327_01070	112844_00983	101967_00598	126214_01238	137000_02987	127784_00501	127785_00424	126215_00687	127657_00483	127786_00581	137027_01734	127755_01772	101911_00629	137081_00114	101007_00320	127263_01366	127746_01272	127783_00218	137072_01305	101724_01718	101563_01644	126217_00313	127789_01044	102314_01295	127577_00308	127745_01234	127250_02441	101700_01679	102256_01156	101767_00118	101910_00863	127251_01771	126216_01477	101257_00132	102018_01165	127656_01530	127790_01206
hypothetical protein	cluster_317	111617_00557	102920_01079	102029_00789	101640_01482	102434_00706	101008_00975	121511_00028	121324_00853	103045_00372	101452_00691	122397_01004	112327_01069	112844_00984	101967_00597	126214_01239	137000_02988	127784_00502	127785_00425	126215_00688	127657_00484	127786_00582	137027_01733	127755_01770	101911_00631	137081_00115	101007_00321	127263_01367	127746_01273	127783_00217	137072_01306	101724_01719	101563_01643	126217_00312	127789_01043	102314_01294	127577_00309	127745_01233	127250_02440	101700_01680	102256_01155	101767_00117	101910_00862	127251_01772	126216_01476	101257_00131	102018_01164	127656_01531	127790_01205
Ribose operon repressor	cluster_318	111617_00556	102920_01077	102029_00790	101640_01483	102434_00707	101008_00973	121511_00027	121324_00854	103045_00373	101452_00690	122397_01005	112327_01068	112844_00986	101967_00595	126214_01241	137000_02990	127784_00503	127785_00426	126215_00689	127657_00485	127786_00583	137027_01732	127755_01768	101911_00633	137081_00116	101007_00322	127263_01368	127746_01274	127783_00216	137072_01307	101724_01720	101563_01642	126217_00311	127789_01041	102314_01292	127577_00310	127745_01231	127250_02438	101700_01681	102256_01154	101767_00116	101910_00861	127251_01773	126216_01475	101257_00130	102018_01163	127656_01532	127790_01204
Lon protease	cluster_319	111617_00555	102920_01076	102029_00791	101640_01484	102434_00708	101008_00972	121511_00026	121324_00855	103045_00374	101452_00689	122397_01006	112327_01067	112844_00987	101967_00594	126214_01242	137000_02991	127784_00505	127785_00428	126215_00691	127657_00487	127786_00585	137027_01730	127755_01766	101911_00635	137081_00117	101007_00323	127263_01369	127746_01275	127783_00215	137072_01309	101724_01721	101563_01641	126217_00310	127789_01040	102314_01291	127577_00311	127745_01230	127250_02437	101700_01682	102256_01153	101767_00114	101910_00859	127251_01775	126216_01473	101257_00128	102018_01161	127656_01533	127790_01203
Phosphopantetheine adenylyltransferase	cluster_320	111617_00554	102920_01075	102029_00792	101640_01485	102434_00709	101008_00971	121511_00025	121324_00856	103045_00375	101452_00688	122397_01007	112327_01066	112844_00988	101967_00593	126214_01243	137000_02992	127784_00506	127785_00429	126215_00692	127657_00488	127786_00586	137027_01729	127755_01765	101911_00636	137081_00118	101007_00324	127263_01370	127746_01276	127783_00214	137072_01310	101724_01722	101563_01640	126217_00309	127789_01039	102314_01290	127577_00312	127745_01229	127250_02436	101700_01683	102256_01152	101767_00113	101910_00858	127251_01776	126216_01472	101257_00127	102018_01160	127656_01534	127790_01202
Ribosomal RNA small subunit methyltransferase D	cluster_321	111617_00553	102920_01074	102029_00793	101640_01486	102434_00710	101008_00970	121511_00024	121324_00857	103045_00376	101452_00687	122397_01008	112327_01065	112844_00989	101967_00592	126214_01244	137000_02993	127784_00507	127785_00430	126215_00693	127657_00489	127786_00587	137027_01728	127755_01764	101911_00637	137081_00119	101007_00325	127263_01371	127746_01277	127783_00213	137072_01311	101724_01723	101563_01639	126217_00308	127789_01038	102314_01289	127577_00313	127745_01228	127250_02435	101700_01684	102256_01151	101767_00112	101910_00857	127251_01777	126216_01471	101257_00126	102018_01159	127656_01535	127790_01201
Aspartate--ammonia ligase	cluster_322	111617_00552	102920_01073	102029_00794	101640_01487	102434_00711	101008_00969	121511_00023	121324_00858	103045_00377	101452_00686	122397_01009	112327_01064	112844_00990	101967_00591	126214_01245	137000_02994	127784_00508	127785_00431	126215_00694	127657_00490	127786_00588	137027_01727	127755_01763	101911_00638	137081_00120	101007_00326	127263_01372	127746_01278	127783_00212	137072_01312	101724_01724	101563_01638	126217_00307	127789_01037	102314_01288	127577_00314	127745_01227	127250_02434	101700_01685	102256_01150	*	101910_00856	127251_01778	126216_01470	101257_00125	102018_01158	127656_01536	127790_01200
Carbamate kinase 1	cluster_323	111617_00551	102920_01072	102029_00795	101640_01488	102434_00712	101008_00968	121511_00022	121324_00859	103045_00378	101452_00685	122397_01010	112327_01063	112844_00991	101967_00590	126214_01246	137000_02995	127784_00509	127785_00432	126215_00695	127657_00491	127786_00589	137027_01726	127755_01762	101911_00639	137081_00121	101007_00327	127263_01373	127746_01279	127783_00211	137072_01313	101724_01725	101563_01637	126217_00306	127789_01036	102314_01287	127577_00315	127745_01226	127250_02433	101700_01686	102256_01149	101767_00110	101910_00855	127251_01779	126216_01469	101257_00124	102018_01157	127656_01537	127790_01199
Putative dipeptidase	cluster_324	111617_00550	102920_01071	102029_00796	101640_01489	102434_00713	101008_00967	121511_00021	121324_00860	103045_00379	101452_00684	122397_01011	112327_01062	112844_00992	101967_00589	126214_01247	137000_02996	127784_00510	127785_00433	126215_00696	127657_00492	127786_00590	137027_01725	127755_01761	101911_00640	137081_00122	101007_00328	127263_01374	127746_01280	127783_00210	137072_01314	101724_01726	101563_01636	126217_00305	127789_01035	102314_01286	127577_00316	127745_01225	127250_02432	101700_01687	102256_01148	101767_00109	101910_00854	127251_01780	126216_01468	101257_00123	102018_01156	127656_01538	127790_01198
hypothetical protein	cluster_325	111617_00549	102920_01070	102029_00797	101640_01490	102434_00714	101008_00966	121511_00020	121324_00861	103045_00380	101452_00683	122397_01012	112327_01061	112844_00993	101967_00588	126214_01248	137000_02997	127784_00511	127785_00434	126215_00697	127657_00493	127786_00591	137027_01724	127755_01760	101911_00641	137081_00123	101007_00329	127263_01375	127746_01281	127783_00209	137072_01315	101724_01727	101563_01635	126217_00304	127789_01034	102314_01285	127577_00317	127745_01224	127250_02431	101700_01688	102256_01147	101767_00108	101910_00853	127251_01781	126216_01467	101257_00122	102018_01155	127656_01539	127790_01197
Ornithine carbamoyltransferase, catabolic	cluster_326	111617_00548	102920_01069	102029_00798	101640_01491	102434_00715	101008_00965	121511_00019	121324_00862	103045_00381	101452_00682	122397_01013	112327_01060	112844_00994	101967_00587	126214_01249	137000_02998	127784_00512	127785_00435	126215_00698	127657_00494	127786_00592	137027_01723	127755_01759	101911_00642	137081_00124	101007_00330	127263_01376	127746_01282	127783_00208	137072_01316	101724_01728	101563_01634	126217_00303	127789_01033	102314_01284	127577_00318	127745_01223	127250_02430	101700_01689	102256_01146	101767_00107	101910_00852	127251_01782	126216_01466	101257_00121	102018_01154	127656_01540	127790_01196
Acetyltransferase (GNAT) family protein	cluster_327	111617_00547	102920_01068	102029_00799	101640_01492	102434_00716	101008_00964	121511_00018	121324_00863	103045_00382	101452_00681	122397_01014	112327_01059	112844_00995	101967_00586	126214_01250	137000_02999	127784_00513	127785_00436	126215_00699	127657_00495	127786_00593	137027_01722	127755_01758	101911_00643	137081_00125	101007_00331	127263_01377	127746_01283	127783_00207	137072_01317	101724_01729	101563_01633	126217_00302	127789_01032	102314_01283	127577_00319	127745_01222	127250_02429	101700_01690	102256_01145	101767_00106	101910_00851	127251_01783	126216_01465	101257_00120	102018_01153	127656_01541	127790_01195
Arginine deiminase	cluster_328	111617_00546	102920_01067	102029_00800	101640_01493	102434_00717	101008_00963	121511_00017	121324_00864	103045_00383	101452_00680	122397_01015	112327_01058	112844_00996	101967_00585	126214_01251	137000_03000	127784_00514	127785_00437	126215_00700	127657_00496	127786_00594	137027_01721	127755_01757	101911_00644	137081_00126	101007_00332	127263_01378	127746_01284	127783_00206	137072_01318	101724_01730	101563_01632	126217_00301	127789_01031	102314_01282	127577_00320	127745_01221	127250_02428	101700_01691	102256_01144	101767_00105	101910_00850	127251_01784	126216_01464	101257_00119	102018_01152	127656_01542	127790_01194
Global nitrogen regulator	cluster_329	111617_00545	102920_01066	102029_00801	101640_01494	102434_00718	101008_00962	121511_00016	121324_00865	103045_00384	101452_00679	122397_01016	112327_01057	112844_00997	101967_00584	126214_01252	137000_03001	127784_00515	127785_00438	126215_00701	127657_00497	127786_00595	137027_01720	127755_01756	101911_00645	137081_00127	101007_00333	127263_01379	127746_01285	127783_00205	137072_01319	101724_01731	101563_01631	126217_00300	127789_01030	102314_01281	127577_00321	127745_01220	127250_02427	101700_01692	102256_01143	101767_00104	101910_00849	127251_01785	126216_01463	101257_00118	102018_01151	127656_01543	127790_01193
Arginine regulator	cluster_330	111617_00544	102920_01065	102029_00802	101640_01495	102434_00719	101008_00961	121511_00015	121324_00866	103045_00385	101452_00678	122397_01017	112327_01056	112844_00998	101967_00583	126214_01253	137000_03002	127784_00516	127785_00439	126215_00702	127657_00498	127786_00596	137027_01719	127755_01755	101911_00646	137081_00128	101007_00334	127263_01380	127746_01286	127783_00204	137072_01320	101724_01732	101563_01630	126217_00299	127789_01029	102314_01280	127577_00322	127745_01219	127250_02426	101700_01693	102256_01142	101767_00103	101910_00848	127251_01786	126216_01462	101257_00117	102018_01150	127656_01544	127790_01192
B3/4 domain protein	cluster_331	111617_00543	102920_01064	102029_00803	101640_01496	102434_00720	101008_00960	121511_00014	121324_00867	103045_00386	101452_00677	122397_01018	112327_01055	112844_00999	101967_00582	126214_01254	137000_03003	127784_00517	127785_00440	126215_00703	127657_00499	127786_00597	137027_01718	127755_01754	101911_00647	137081_00129	101007_00335	127263_01381	127746_01287	127783_00203	137072_01321	101724_01733	101563_01629	126217_00298	127789_01028	102314_01279	127577_00323	127745_01218	127250_02425	101700_01694	102256_01141	101767_00102	101910_00847	127251_01787	126216_01461	101257_00116	102018_01149	127656_01545	127790_01191
hypothetical protein	cluster_332	111617_00542	102920_01063	102029_00804	101640_01497	102434_00721	101008_00959	121511_00013	121324_00868	103045_00387	101452_00676	122397_01019	112327_01054	112844_01000	101967_00581	126214_01255	137000_03004	127784_00518	127785_00441	126215_00704	127657_00500	127786_00598	137027_01717	127755_01753	101911_00648	137081_00130	101007_00336	127263_01382	127746_01288	127783_00202	137072_01322	101724_01734	101563_01628	126217_00297	127789_01027	102314_01278	127577_00324	127745_01217	127250_02424	101700_01695	102256_01140	101767_00101	101910_00846	127251_01788	126216_01460	101257_00115	102018_01148	127656_01546	127790_01190
Sensor histidine kinase YehU	cluster_333	111617_00541	102920_01062	102029_00805	101640_01498	102434_00722	101008_00958	121511_00012	121324_00869	103045_00388	101452_00675	122397_01020	112327_01053	112844_01001	101967_00580	126214_01256	137000_03005	127784_00519	127785_00442	126215_00705	127657_00501	127786_00599	137027_01716	127755_01752	101911_00649	137081_00131	101007_00337	127263_01383	127746_01289	127783_00201	137072_01323	101724_01735	101563_01627	126217_00296	127789_01026	102314_01277	127577_00325	127745_01216	127250_02423	101700_01696	102256_01139	101767_00100	101910_00845	127251_01789	126216_01459	101257_00114	102018_01147	127656_01547	127790_01189
putative response regulatory protein	cluster_334	111617_00540	102920_01061	102029_00806	101640_01499	102434_00723	101008_00957	121511_00011	121324_00870	103045_00389	101452_00674	122397_01021	112327_01052	112844_01002	101967_00579	126214_01257	137000_03006	127784_00520	127785_00443	126215_00706	127657_00502	127786_00600	137027_01715	127755_01751	101911_00650	137081_00132	101007_00338	127263_01384	127746_01290	127783_00200	137072_01324	101724_01736	101563_01626	126217_00295	127789_01025	102314_01276	127577_00326	127745_01215	127250_02422	101700_01697	102256_01138	101767_00099	101910_00844	127251_01790	126216_01458	101257_00113	102018_01146	127656_01548	127790_01188
Peptide methionine sulfoxide reductase MsrA/MsrB	cluster_335	111617_00539	102920_01060	102029_00807	101640_01500	102434_00724	101008_00956	121511_00010	121324_00871	103045_00390	101452_00673	122397_01022	112327_01051	112844_01003	101967_00578	126214_01258	137000_03007	127784_00521	127785_00444	126215_00707	127657_00503	127786_00601	137027_01714	127755_01750	101911_00651	137081_00133	101007_00339	127263_01385	127746_01291	127783_00199	137072_01390	101724_01737	101563_01625	126217_00294	127789_00895	102314_01275	127577_00327	127745_01214	127250_02421	101700_01698	102256_01137	101767_00098	101910_00843	127251_01791	126216_01457	101257_00112	102018_01145	127656_01549	127790_01187
Peptide methionine sulfoxide reductase MsrA/MsrB	cluster_336	111617_00538	102920_01059	102029_00808	101640_01501	102434_00725	101008_00955	121511_00009	121324_00872	103045_00391	101452_00672	122397_01023	112327_01050	112844_01004	101967_00577	126214_01259	137000_03008	127784_00522	127785_00445	126215_00708	127657_00504	127786_00602	137027_01713	127755_01749	101911_00652	137081_00134	101007_00340	127263_01386	127746_01292	127783_00198	137072_01391	101724_01738	101563_01624	126217_00293	127789_00896	102314_01274	127577_00328	127745_01213	127250_02420	101700_01699	102256_01136	101767_00097	101910_00842	127251_01792	126216_01456	101257_00111	102018_01144	127656_01550	127790_01186
Thiol:disulfide interchange protein DsbD precursor	cluster_337	111617_00537	102920_01058	102029_00809	101640_01502	102434_00726	101008_00954	121511_00008	121324_00873	103045_00392	101452_00671	122397_01024	112327_01049	112844_01005	101967_00576	126214_01260	137000_03009	127784_00523	127785_00446	126215_00709	127657_00505	127786_00603	137027_01712	127755_01748	101911_00653	137081_00135	101007_00341	127263_01387	127746_01293	127783_00197	137072_01392	101724_01739	101563_01623	126217_00292	127789_00897	102314_01273	127577_00329	127745_01212	127250_02419	101700_01700	102256_01135	101767_00096	101910_00841	127251_01793	126216_01455	101257_00110	102018_01143	127656_01551	127790_01185
CRISPR-associated endoribonuclease Cas2	cluster_338	*	*	*	*	*	*	*	*	*	*	*	*	*	*	126214_01261	137000_03010	*	*	*	*	*	*	*	*	137081_00136	101007_00342	127263_01388	127746_01294	127783_00196	137072_01393	101724_01740	101563_01622	126217_00291	127789_00898	102314_01272	*	127745_01211	127250_02418	101700_01701	102256_01134	101767_00095	101910_00840	127251_01794	126216_01454	101257_00109	102018_01142	127656_01552	127790_01184
CRISPR-associated endonuclease Cas1	cluster_339	*	*	*	*	*	*	*	*	*	*	*	*	*	*	126214_01262	137000_03011	*	*	*	*	*	*	*	*	137081_00137	101007_00343	127263_01389	127746_01295	127783_00195	137072_01394	101724_01741	101563_01621	126217_00290	127789_00899	102314_01271	*	127745_01210	127250_02417	101700_01702	102256_01133	101767_00094	101910_00839	127251_01795	126216_01453	101257_00108	102018_01141	*	127790_01183
PD-(D/E)XK nuclease superfamily protein	cluster_340	*	*	*	*	*	*	*	*	*	*	*	*	*	*	126214_01263	137000_03012	*	*	*	*	*	*	*	*	137081_00138	101007_00344	127263_01390	127746_01296	127783_00194	137072_01395	101724_01742	101563_01620	126217_00288	127789_00900	102314_01270	*	127745_01209	127250_02416	101700_01703	102256_01132	101767_00093	101910_00838	127251_01796	126216_01452	101257_00107	102018_01140	127656_01555	127790_01182
hypothetical protein	cluster_341	*	*	*	*	*	*	*	*	*	*	*	*	*	*	126214_01264	137000_03013	*	*	*	*	*	*	*	*	137081_00139	101007_00345	127263_01391	127746_01297	127783_00193	137072_01396	101724_01743	101563_01619	126217_00287	127789_00901	102314_01269	*	127745_01208	127250_02415	101700_01704	102256_01131	101767_00092	101910_00837	127251_01797	126216_01451	101257_00106	102018_01139	127656_01556	127790_01181
CRISPR-associated protein (Cas_Csd1)	cluster_342	*	*	*	*	*	*	*	*	*	*	*	*	*	*	126214_01265	137000_03014	*	*	*	*	*	*	*	*	137081_00140	101007_00346	127263_01392	127746_01298	127783_00192	137072_01397	101724_01744	101563_01618	126217_00286	127789_00902	102314_01268	*	127745_01207	127250_02414	101700_01705	102256_01130	101767_00091	101910_00836	127251_01798	126216_01450	101257_00105	102018_01138	127656_01557	127790_01180
CRISPR-associated protein Cas5	cluster_343	*	*	*	*	*	*	*	*	*	*	*	*	*	*	126214_01266	137000_03015	*	*	*	*	*	*	*	*	137081_00141	101007_00347	127263_01393	127746_01299	127783_00191	137072_01398	101724_01745	101563_01617	126217_00285	127789_00903	102314_01267	*	127745_01205	127250_02412	101700_01706	102256_01129	101767_00090	101910_00835	127251_01799	126216_01449	101257_00104	102018_01137	127656_01558	127790_01179
hypothetical protein	cluster_344	*	*	*	*	*	*	*	*	*	*	*	*	*	*	126214_01267	137000_03016	*	*	*	*	*	*	*	*	137081_00142	101007_00348	127263_01394	127746_01300	127783_00190	137072_01399	101724_01746	101563_01616	*	127789_00904	102314_01266	*	127745_01204	127250_02411	101700_01707	102256_01128	101767_00089	101910_00834	127251_01800	126216_01448	101257_00103	102018_01136	*	*
DEAD/DEAH box helicase	cluster_345	*	*	*	*	*	*	*	*	*	*	*	*	*	*	126214_01268	137000_03017	*	*	*	*	*	*	*	*	137081_00143	101007_00349	127263_01395	127746_01301	127783_00189	137072_01400	101724_01747	101563_01615	126217_00284	127789_00905	102314_01264	*	127745_01203	127250_02410	101700_01708	102256_01127	101767_00088	101910_00833	127251_01801	126216_01447	101257_00102	102018_01135	127656_01559	127790_01178
Valine--tRNA ligase	cluster_346	111617_00533	102920_01054	102029_00813	101640_01506	102434_00730	101008_00950	121511_00004	121324_00877	103045_00396	101452_00667	122397_01028	112327_01045	112844_01009	101967_00572	126214_01269	137000_03018	127784_00529	127785_00452	126215_00715	127657_00511	127786_00609	137027_01706	127755_01744	101911_00657	137081_00144	101007_00350	127263_01396	127746_01302	127783_00188	137072_01401	101724_01748	101563_01614	126217_00283	127789_00906	102314_01263	127577_00334	127745_01202	127250_02409	101700_01709	102256_01126	101767_00087	101910_00832	127251_01802	126216_01446	101257_00101	102018_01134	127656_01560	127790_01177
hypothetical protein	cluster_347	111617_00532	102920_01053	102029_00814	101640_01507	102434_00731	101008_00949	121511_00003	121324_00878	103045_00397	101452_00666	122397_01029	112327_01044	112844_01010	101967_00571	126214_01270	137000_03019	127784_00530	127785_00453	126215_00716	127657_00512	127786_00610	137027_01705	127755_01743	101911_00658	137081_00145	101007_00351	127263_01397	127746_01303	127783_00187	137072_01402	101724_01749	101563_01613	126217_00282	127789_00907	102314_01262	127577_00335	127745_01201	127250_02408	101700_01710	102256_01125	101767_00086	101910_00831	127251_01803	126216_01445	101257_00100	102018_01133	127656_01561	*
hypothetical protein	cluster_348	111617_00531	102920_01051	102029_00815	101640_01508	102434_00732	101008_00947	121511_00002	121324_00879	103045_00398	101452_00665	122397_01030	112327_01043	112844_01012	101967_00569	126214_01271	137000_03020	127784_00532	127785_00455	126215_00718	127657_00514	127786_00612	137027_01703	127755_01742	101911_00659	137081_00146	101007_00352	127263_01398	127746_01304	127783_00186	137072_01403	101724_01750	101563_01612	126217_00281	127789_00909	102314_01260	127577_00337	127745_01200	127250_02407	101700_01711	102256_01124	101767_00085	101910_00830	127251_01804	126216_01444	101257_00099	102018_01132	127656_01562	127790_01175
hypothetical protein	cluster_349	111617_00530	102920_01050	102029_00816	101640_01509	102434_00733	101008_00946	121511_00001	121324_00880	103045_00399	101452_00664	122397_01031	112327_01042	112844_01013	101967_00568	126214_01272	137000_03021	127784_00533	127785_00456	126215_00719	127657_00515	127786_00613	137027_01702	127755_01741	101911_00660	137081_00147	101007_00353	127263_01399	127746_01305	127783_00185	137072_01404	101724_01751	101563_01611	126217_00280	127789_00910	102314_01259	127577_00338	127745_01199	127250_02406	101700_01712	102256_01123	101767_00084	101910_00829	127251_01805	126216_01443	101257_00098	102018_01131	127656_01563	127790_01174
hypothetical protein	cluster_350	111617_00524	102920_00348	102029_00400	101640_00913	102434_00386	101008_00379	121511_00565	121324_00545	103045_00587	101452_00406	122397_00625	112327_00363	112844_00599	101967_00559	126214_00332,126214_00834	137000_01986	127784_01483,127784_01139,127784_00566,127784_00951	127785_01107,127785_00993,127785_00508	126215_01022,126215_01001,126215_00752,126215_00406	127657_00837,127657_00548,127657_00394,127657_00624	127786_00965,127786_00824,127786_00740	137027_02126,137027_00429,137027_02133	*	101911_01081	137081_01095,137081_01100,137081_01265	101007_00354,101007_01330	127263_00828	127746_00681	127783_00888	*	101724_01320	101563_00268	126217_01576,126217_01673,126217_01061	127789_00155	102314_01821	*	127745_02080,127745_00714	127250_02240	101700_00274	102256_00195	101767_00564	101910_00231	127251_00971	126216_00795	101257_01296	102018_01027	127656_00031,127656_00556	127790_00658
hypothetical protein	cluster_351	111617_00978	102920_00762	102029_00432	101640_01796	102434_01276	101008_00944	121511_00948	121324_00541	103045_00238	101452_00641	122397_00699	112327_01220	112844_00819	101967_00922	126214_00835	137000_02570	127784_00950,127784_00571	127785_01354,127785_00509	126215_01157,126215_00407	127657_00625	127786_00739	137027_02132,137027_01836	127755_00467,127755_00551	101911_01226	137081_01266,137081_01094	101007_00355,101007_01329	*	*	*	137072_01332	*	*	126217_01674	127789_00154,127789_00039	102314_01822,102314_01029	127577_00989,127577_01809,127577_01427	127745_00713,127745_00038	127250_00362	*	*	101767_00563	101910_00230	127251_00970	126216_00796	101257_01295	102018_01026	127656_00555	127790_01760
Bacteriophage holin	cluster_352	111617_00977	102920_00761	102029_00431	101640_01795	102434_01275	101008_00943	121511_00949	121324_00540	103045_00239	101452_00640	122397_00700	112327_01221	112844_00818	101967_00923	126214_00836	137000_02569,137000_01338	127784_00949,127784_00572	127785_01353,127785_00510	126215_01158,126215_00408	127657_00626	127786_00854,127786_00738	137027_02131,137027_01837	127755_00550,127755_00466	*	137081_01267,137081_01093	101007_00356,101007_01328	*	*	*	137072_01331	*	*	126217_01675	127789_00153,127789_00040	102314_01823	127577_01810,127577_01670,127577_00794	127745_00712,127745_00037	127250_01532,127250_00708	*	*	101767_00562	101910_00229	127251_00969	126216_00797	101257_01294	102018_01025	127656_00554	*
CHAP domain protein	cluster_353	111617_00521	102920_00351	102029_00403	101640_00910	102434_00389	101008_00376	121511_00568	121324_00548	103045_00590	101452_00409	122397_00622	112327_00360	112844_00602	101967_00562	*	*	127784_00947	127785_00512	126215_00410	127657_00628	127786_00736	137027_02129	*	101911_00793	137081_01268	101007_00357	*	*	*	*	101724_01317	101563_00271	126217_01933	127789_01518	102314_00735	*	*	127250_02238	*	*	101767_01601	101910_01767	127251_00075	126216_00216	101257_01044	102018_01256	127656_00033	127790_01759
Abi-like protein	cluster_354	*	*	*	*	*	*	*	*	*	*	*	*	*	*	*	*	127784_00025	127785_00067	126215_00396	127657_00025	127786_00831	137027_00180	*	*	137081_01269	101007_00358	*	*	*	*	*	*	*	*	*	*	*	*	*	*	*	*	*	*	*	*	*	*
CsbD-like protein	cluster_355	111617_00880	102920_00079	102029_00903	101640_00981	102434_00535	101008_01212	121511_01409	121324_01751	103045_00482	101452_00292	122397_00837	112327_00953	112844_01711	101967_00767	126214_00997	137000_00009	127784_01570,127784_00026	127785_01173,127785_00068	126215_00395,126215_00135	127657_01836,127657_00026	127786_01638,127786_00832	137027_00746,137027_00181	127755_00233	101911_00378	137081_01473,137081_01270	101007_00359,101007_01503	127263_01658	127746_00182	127783_01513	137072_00921	101724_01510	101563_00760	126217_00488	127789_00269	102314_01079	127577_00390	127745_00366	127250_00501	101700_01599	102256_00921	101767_01668	101910_00261	127251_01295	126216_00959	101257_01331	102018_00152	127656_01673	127790_01758,127790_01588
DNA-entry nuclease	cluster_356	111617_00387	102920_01371	102029_00412	101640_00519	102434_00370	101008_00211	121511_00506	121324_00193	103045_00277	101452_00163	122397_00648	112327_00710	112844_00621	101967_00343	*	*	127784_00027	127785_00069	126215_00394	127657_00027	127786_00833	137027_00182	*	*	137081_01271	101007_00360	*	*	*	*	101724_00497	*	126217_01927	127789_01512	102314_00741	127577_01667	127745_01529	127250_03707	*	*	101767_00558	101910_00225	127251_00965	126216_00801	101257_01290	102018_01021	*	127790_01757
hypothetical protein	cluster_357	111617_00518,111617_00388	102920_00354,102920_01370	102029_00406,102029_00413	101640_00907,101640_00518	102434_00392,102434_00371	101008_00373,101008_00210	121511_00571,121511_00507	121324_00551,121324_00194	103045_00593,103045_00278	101452_00412,101452_00162	122397_00619,122397_00647	112327_00357,112327_00709	112844_00605,112844_00620	101967_00565,101967_00342	*	137000_03221	127784_00021,127784_00028	127785_00516,127785_00070	126215_00004,126215_00393	127657_00004,127657_00028	127786_00314,127786_00834	137027_00008,137027_00183	127755_00461	101911_01231	137081_01272	101007_00361	*	*	*	137072_01325	101724_01314,101724_00498	101563_01610	126217_01926	127789_01511	102314_01034,102314_00742,102314_00522	127577_01422,127577_01666	127745_00030,127745_01528	127250_03708	*	*	101767_00763,101767_00557	101910_00572,101910_00224	127251_01417,127251_00964	126216_01323,126216_00802	101257_01699,101257_01289	102018_01020,102018_00376	127656_00548	127790_01756
UvrABC system protein A	cluster_358	111617_00389	102920_01369	102029_00414	101640_00517	102434_00372	101008_00209	121511_00508	121324_00195	103045_00279	101452_00161	122397_00646	112327_00708	112844_00619	101967_00341	126214_00463	137000_01546	127784_00029	127785_00071	126215_00392	127657_00029	127786_00835	137027_00184	127755_00859	101911_01638	137081_01273	101007_00362	127263_00335	127746_01433	127783_01223	137072_01112	101724_00499	101563_01000	126217_00100	127789_00952	102314_00523	127577_01697	127745_03484	127250_00923	101700_00013	102256_00845	101767_00867	101910_00025	127251_01697	126216_00894	101257_01119	102018_01668	127656_01301	127790_01314
putative peptidase	cluster_359	111617_00390	102920_01368	102029_00415	101640_00516	102434_00373	101008_00208	121511_00509	121324_00196	103045_00280	101452_00160	122397_00645	112327_00707	112844_00618	101967_00340	126214_00462	137000_01547	127784_00030	127785_00072	126215_00391	127657_00030	127786_00836	137027_00185	127755_00860	101911_01639	137081_01274	101007_00363	127263_00336	127746_01432	127783_01222	137072_01113	101724_00500	101563_00999	126217_00101	127789_00951	102314_00524	127577_01698	127745_03483	127250_00924	101700_00012	102256_00844	101767_00866	101910_00024	127251_01698	126216_00893	101257_01120	102018_01667	127656_01302	127790_01315
tRNA-specific adenosine deaminase	cluster_360	111617_00391	102920_01367	102029_00416	101640_00515	102434_00374	101008_00207	121511_00510	121324_00197	103045_00281	101452_00159	122397_00644	112327_00706	112844_00617	101967_00339	126214_00461	137000_01548	127784_00031	127785_00073	126215_00390	127657_00031	127786_00837	137027_00186	127755_00861	101911_01640	137081_01275	101007_00364	127263_00337	127746_01431	127783_01221	137072_01114	101724_00501	101563_00998	126217_00102	127789_00950	102314_00525	127577_01699	127745_03482	127250_00925	101700_00011	102256_00843	101767_00865	101910_00023	127251_01699	126216_00892	101257_01121	102018_01666	127656_01303	127790_01316
Elongation factor P	cluster_361	111617_00392	102920_01366	102029_00417	101640_00514	102434_00375	101008_00206	121511_00511	121324_00198	103045_00282	101452_00158	122397_00643	112327_00705	112844_00616	101967_00338	126214_00460	137000_01549	127784_00032	127785_00074	126215_00389	127657_00032	127786_00838	137027_00187	127755_00862	101911_01641	137081_01276	101007_00365	127263_00338	127746_01430	127783_01220	137072_01115	101724_00502	101563_00997	126217_00103	127789_00949	102314_00526	127577_01700	127745_03481	127250_00926	101700_00010	102256_00842	101767_00864	101910_00022	127251_01700	126216_00891	101257_01122	102018_01665	127656_01304	127790_01317
hypothetical protein	cluster_362	111617_00393	102920_01365	102029_00418	101640_00513	102434_00376	101008_00205	121511_00512	121324_00199	103045_00283	101452_00157	122397_00642	112327_00704	112844_00615	101967_00337	126214_00459	137000_01550	127784_00033	127785_00075	126215_00388	127657_00033	127786_00839	137027_00188	127755_00863	101911_01642	137081_01277	101007_00366	127263_00339	127746_01429	127783_01219	137072_01116	101724_00503	101563_00996	126217_00104	127789_00948	102314_00527	127577_01701	127745_03480	127250_00927	101700_00009	102256_00841	101767_00863	101910_00021	127251_01701	126216_00890	101257_01123	102018_01664	127656_01305	127790_01318
hypothetical protein	cluster_363	111617_00394	102920_01364	102029_00419	101640_00512	102434_00377	101008_00204	121511_00513	121324_00200	103045_00284	101452_00156	122397_00641	112327_00703	112844_00614	101967_00336	126214_00458	137000_01551	127784_00034	127785_00076	126215_00387	127657_00034	127786_00840	137027_00189	127755_00864	101911_01643	137081_01278	101007_00367	127263_00340	127746_01428	127783_01218	137072_01117	101724_00504	101563_00995	126217_00105	127789_00947	102314_00528	127577_01702	127745_03479	127250_00928	101700_00008	102256_00840	101767_00862	101910_00020	127251_01702	126216_00889	101257_01124	102018_01663	127656_01306	127790_01319
HTH-type transcriptional regulator DegA	cluster_364	111617_00395	102920_01363	102029_00420	101640_00511	102434_00378	101008_00203	121511_00514	121324_00201	103045_00285	101452_00155	122397_00640	112327_00702	112844_00613	101967_00335	126214_00457	137000_01552	127784_00035	127785_00077	126215_00386	127657_00035	127786_00841	137027_00190	127755_00865	101911_01644	137081_01279	101007_00368	127263_00341	127746_01427	127783_01217	137072_01118	101724_00505	101563_00994	126217_00106	127789_00946	102314_00529	127577_01703	127745_03478	127250_00929	101700_00007	102256_00839	101767_00861	101910_00019	127251_01703	126216_00888	101257_01125	102018_01662	127656_01307	127790_01320
Sucrose-6-phosphate hydrolase	cluster_365	111617_00396	102920_01362	102029_00421	101640_00510	102434_00379	101008_00202	121511_00515	121324_00202	103045_00286	101452_00154	122397_00639	112327_00701	112844_00612	101967_00334	126214_00456	137000_01553	127784_00036	127785_00078	126215_00385	127657_00036	127786_00842	137027_00191	127755_00866	101911_01645	137081_01280	101007_00369	127263_00342	127746_01426	127783_01216	137072_01119	101724_00506	101563_00993	126217_00107	127789_00945	102314_00530	127577_01704	127745_03477	127250_00930	101700_00006	102256_00838	101767_00860	101910_00018	127251_01704	126216_00887	101257_01126	102018_01661	127656_01308	127790_01321
PTS system beta-glucoside-specific EIIBCA component	cluster_366	111617_00397	102920_01361	102029_00422	101640_00509	102434_00380	101008_00201	121511_00516	121324_00203	103045_00287	101452_00153	122397_00638	112327_00700	112844_00611	101967_00333	126214_00455	137000_01554	127784_00037	127785_00079	126215_00384	127657_00037	127786_00843	137027_00192	127755_00867	101911_01646	137081_01281	101007_00370	127263_00343	127746_01425	127783_01215	137072_01120	101724_00507	101563_00992	126217_00108	127789_00944	102314_00531	127577_01705	127745_03476	127250_00931	101700_00005	102256_00837	101767_00859	101910_00017	127251_01705	126216_00886	101257_01127	102018_01660	127656_01309	127790_01322
Endo-beta-N-acetylglucosaminidase F2 precursor	cluster_367	111617_00398	102920_01360	102029_00423	101640_00508	102434_00381	101008_00200	121511_00517	121324_00204	103045_00288	101452_00152	122397_00637	112327_00699	112844_00610	101967_00332	126214_00453	137000_01556	127784_00038	127785_00080	126215_00383	127657_00038	127786_00844	137027_00193	127755_00869	101911_01648	137081_01282	101007_00371	127263_00345	127746_01423	127783_01213	137072_01122	101724_00508	101563_00990	126217_00109	127789_00942	102314_00532	127577_01707	127745_03475	127250_00932	101700_00003	102256_00835	101767_00857	101910_00015	127251_01706	126216_00884	101257_01128	102018_01658	127656_01310	127790_01324
Putative fructokinase	cluster_368	111617_00399	102920_01359	102029_00424	101640_00507	102434_00382	101008_00199	121511_00518	121324_00205	103045_00289	101452_00151	122397_00636	112327_00698	112844_00609	101967_00331	126214_00452	137000_01557	127784_00039	127785_00081	126215_00382	127657_00039	127786_00845	137027_00194	127755_00870	101911_01649	137081_01283	101007_00372	127263_00346	127746_01422	127783_01212	137072_01123	101724_00509	101563_00989	126217_00110	127789_00941	102314_00533	127577_01708	127745_03473	127250_00934	101700_00002	102256_00834	101767_00856	101910_00014	127251_01707	126216_00883	101257_01129	102018_01657	127656_01311	127790_01325
putative mannose-6-phosphate isomerase GmuF	cluster_369	111617_00400	102920_01358	102029_00425	101640_00506	102434_00383	101008_00198	121511_00519	121324_00206	103045_00290	101452_00150	122397_00635	112327_00697	112844_00608	101967_00330	126214_00451	137000_01558	127784_00040	127785_00082	126215_00381	127657_00040	127786_00846	137027_00195	127755_00871	101911_01650	137081_01284	101007_00373	127263_00347	127746_01421	127783_01211	137072_01124	101724_00510	101563_00988	126217_00111	127789_00940	102314_00534	127577_01709	127745_03472	127250_00935	101700_00001	102256_00833	101767_00855	101910_00013	127251_01708	126216_00882	101257_01130	102018_01656	127656_01312	127790_01326
Helix-turn-helix domain protein	cluster_370	111617_00764	102920_00542	102029_00510	101640_01149	102434_00831	101008_00605	121511_01022	121324_00489	103045_01091	101452_00565	122397_01112	112327_00624	112844_00550	101967_00253	*	*	127784_00056	127785_00591	126215_00294	127657_00787	127786_00664	137027_01427	*	*	137081_00828	101007_00374	*	*	*	*	*	*	*	*	*	*	*	*	*	*	*	*	*	*	101257_01153	*	*	127790_01748
hypothetical protein	cluster_371	111617_00766	102920_00544	102029_00508	101640_01151	102434_00833	101008_00603	121511_01024	121324_00491	103045_01089	101452_00563	122397_01114	112327_00622	112844_00552	101967_00251	*	*	127784_00054	127785_00589	126215_00292	127657_00789	127786_00662	137027_01425	*	*	137081_00826	101007_00375	*	*	*	*	*	*	*	*	*	*	*	*	*	*	*	*	*	*	*	*	*	127790_01746
hypothetical protein	cluster_372	*	*	*	*	*	*	*	*	*	*	*	*	*	*	*	*	127784_00053,127784_01649	127785_00588	126215_01958,126215_00291	127657_01757,127657_00790	127786_00661,127786_00760	137027_01424	*	*	137081_00825	101007_00376	*	*	*	*	*	*	*	*	*	*	*	*	*	*	*	*	*	*	*	*	*	127790_01745
hypothetical protein	cluster_373	*	*	*	*	*	*	*	*	*	*	*	*	*	*	*	*	127784_01648,127784_00052	127785_00923,127785_00587	126215_01959,126215_00290	127657_01758,127657_00791	127786_00759,127786_00660	137027_01423,137027_01056	*	*	137081_00824	101007_00377	*	*	*	*	*	*	*	*	*	*	*	*	*	*	*	*	*	*	*	*	*	127790_01744
hypothetical protein	cluster_374	111617_00770	102920_00548	102029_00504	101640_01155	102434_00837	101008_00599	121511_01028	121324_00495	103045_01085	101452_00559	122397_01118	112327_00618	112844_00556	101967_00247	*	*	127784_00050	127785_00585	126215_00288	127657_00793	127786_00658	137027_01421	*	*	137081_00822,137081_00280	101007_00378	*	*	*	137072_01380	101724_00691	*	126217_00731	127789_00884	102314_00645	*	127745_01642	127250_01429	*	*	*	*	*	*	101257_01142	*	*	127790_01742
hypothetical protein	cluster_375	*	*	*	*	*	*	*	*	*	*	*	*	*	*	*	*	127784_00298,127784_00049	127785_01394,127785_00584	126215_00228,126215_00287	127657_00662,127657_00794	127786_00215,127786_00657	137027_01420,137027_00859	127755_00697	101911_00215	137081_00821	101007_00379	*	*	*	*	101724_00141	101563_01082	126217_00124	127789_01552	102314_00692	127577_00628	*	*	*	*	*	*	*	*	*	*	*	*
hypothetical protein	cluster_376	*	*	*	*	*	*	*	*	*	*	*	*	*	*	*	*	127784_00048	127785_00583	126215_00286	127657_00795	127786_00656	137027_01419	*	*	137081_00820	101007_00380	*	*	*	*	*	*	*	*	*	*	*	*	*	*	*	*	*	*	*	*	*	127790_01741
hypothetical protein	cluster_377	*	*	*	*	*	*	*	*	*	*	*	*	*	*	*	*	127784_00047	127785_00582	126215_00285	127657_00796	127786_00655	137027_01418	*	*	137081_00819	101007_00381	*	*	*	*	*	*	*	*	*	*	*	*	*	*	*	*	*	*	*	*	*	127790_01740
hypothetical protein	cluster_378	*	*	*	*	*	*	*	*	*	*	*	*	*	*	*	*	127784_00046	127785_00581	126215_00284	127657_00797	127786_00654	137027_01417	*	*	137081_00818	101007_00382	*	*	*	*	*	*	*	*	*	*	*	*	*	*	*	*	*	*	*	*	*	127790_01739
hypothetical protein	cluster_379	*	*	*	*	*	*	*	*	*	*	*	*	*	*	*	*	127784_00045	127785_00580	126215_00283	127657_00798	127786_00653	137027_01416	*	*	137081_00817	101007_00383	*	*	*	*	*	*	*	*	*	*	*	*	*	*	*	*	*	*	*	*	*	*
DNA replication protein DnaD	cluster_380	*	*	*	*	*	*	*	*	*	*	*	*	*	*	*	*	127784_00044	127785_00579	126215_00282	127657_00799	127786_00652	137027_01415	*	101911_00744	137081_00816	101007_00384	*	*	*	*	*	*	*	*	*	*	127745_03969	*	*	*	101767_00315	101910_00133	127251_01587	126216_01788	101257_01906	102018_01798	*	127790_01738
DNA replication protein DnaC	cluster_381	111617_01228	102920_00795	102029_01076	101640_00843	102434_01417	101008_01102	121511_01757	121324_01041	103045_01196	101452_01323	122397_00732	112327_01561	112844_00853	101967_01196	*	*	127784_00043,127784_00677	127785_00578,127785_01958	126215_01256,126215_00281	127657_00800	127786_00651,127786_00175	137027_01414,137027_00341	*	101911_00745	137081_00815	101007_00385	*	*	*	*	*	*	*	*	*	*	*	*	*	*	101767_00314	101910_00134	127251_01586	126216_01787	101257_01905	102018_01797	127656_00076	127790_01110
hypothetical protein	cluster_382	*	*	*	*	*	*	*	*	*	*	*	*	*	*	*	*	127784_00302,127784_00042	127785_01398,127785_00577	126215_00280,126215_00232	127657_00801,127657_00666	127786_00650,127786_00219	137027_01413,137027_00863	*	101911_00746	137081_00814	101007_00386	*	*	*	*	*	*	*	*	*	*	*	*	*	*	101767_00313	101910_00135	127251_01585	126216_01786	101257_01904	102018_01796	*	*
hypothetical protein	cluster_383	*	*	*	*	*	*	*	*	*	*	*	*	*	*	*	*	127784_00041	127785_00576	126215_00279	127657_00802	127786_00649	137027_01412	*	101911_00747	137081_00813	101007_00387	*	*	*	*	*	*	*	*	*	*	*	*	*	*	101767_00312	101910_00136	127251_01584	126216_01785	101257_01903	102018_01795	*	127790_01111
hypothetical protein	cluster_384	*	*	*	*	*	*	*	*	*	*	*	*	*	*	*	*	*	*	*	*	*	*	*	101911_00748	137081_00812	101007_00388	*	*	*	137072_01374	*	*	*	127789_00878	*	*	127745_00927	*	*	*	101767_00311	101910_00137	127251_01583	126216_01784	101257_01902	102018_01794	*	127790_01493
Siphovirus Gp157	cluster_385	*	*	*	*	*	*	*	*	*	*	*	*	*	*	*	*	127784_00643	127785_00537	126215_00403	127657_01918	127786_00336	137027_00469	*	101911_00749	137081_00811	101007_00389	*	*	*	137072_01373	101724_00139	101563_01080	126217_00122	127789_00877,127789_01550	102314_00694	*	127745_00928	*	*	*	101767_00310	101910_00138	127251_01582	126216_01783	101257_01901	102018_01793	*	127790_01492
ERF superfamily protein	cluster_386	*	*	*	*	*	*	*	*	*	*	*	*	*	*	*	*	127784_00644	127785_00538	126215_00402	127657_01919	127786_00335	137027_00468	*	101911_00750	137081_00810	101007_00390	*	*	*	137072_01372	*	*	*	127789_00876	*	*	127745_00929	*	*	*	101767_00309	101910_00139	127251_01581	126216_01782	101257_01900	102018_01792	*	*
Single-stranded DNA-binding protein ssb	cluster_387	*	*	*	*	*	*	*	*	*	*	*	*	*	*	*	*	127784_00645	127785_00539	126215_00401	127657_01920	127786_00334	137027_00467	*	101911_00751	137081_00809	101007_00391	*	*	*	137072_01371	*	*	*	*	*	*	127745_00930	*	*	*	101767_00308	101910_00140	127251_01580	126216_01781	101257_01899	102018_01791	*	*
hypothetical protein	cluster_388	*	*	*	*	*	*	*	*	*	*	*	*	*	*	*	*	127784_00646	127785_00540	126215_00400	127657_01921	127786_00333	137027_00466	*	*	137081_00808	101007_00392	*	*	*	137072_01370	*	*	*	127789_00875	*	*	127745_00931	*	*	*	101767_00307	101910_00141	127251_01579	126216_01780	101257_01898	102018_01790	*	*
Endodeoxyribonuclease RusA	cluster_389	*	*	*	*	*	*	*	*	*	*	*	*	*	*	*	*	127784_00647	127785_00541	126215_00399	127657_01922	127786_00332	137027_00465	*	101911_00752	137081_00807	101007_00393	*	*	*	137072_01369	*	*	*	127789_00874	*	*	127745_00932	*	*	*	101767_00306	101910_00142	127251_01578	126216_01779	101257_01897	102018_01789	*	127790_01491
hypothetical protein	cluster_390	*	*	*	*	*	*	*	*	*	*	*	*	*	*	*	*	127784_01635,127784_00648	127785_00910,127785_00542	126215_01972,126215_00398	127657_01923,127657_01771	127786_00746,127786_00331	137027_01043,137027_00464	127755_00570	101911_00753	137081_00806	101007_00394	*	*	*	*	101724_00132	101563_01073	126217_00115	127789_01543	102314_00702	127577_01222	127745_00949	127250_02132	*	*	101767_00305	101910_00143	127251_01577	126216_01778	101257_01896	102018_01788	127656_00842	*
hypothetical protein	cluster_391	*	*	*	*	*	*	*	*	*	*	*	*	*	*	*	*	127784_01634,127784_00649	127785_00909,127785_00543	126215_01973,126215_00397	127657_01772,127657_01924	127786_00745,127786_00330	137027_01042,137027_00463	127755_00571	101911_00754	137081_00805	101007_00395	*	*	*	137072_01367	101724_00131	101563_01072	126217_00114	127789_01542	102314_00703	127577_01221	127745_00948,127745_00934	127250_02131	*	*	101767_00304	101910_00144	127251_01576	126216_01777	101257_01895	102018_01787	127656_00843	127790_01490
50S ribosomal protein L11	cluster_392	111617_00110	102920_00414	102029_00397	101640_01743	102434_00421	101008_00328	121511_00343	121324_00207	103045_01329	101452_00148	122397_00615	112327_01773	112844_00228	101967_00704	126214_01583	137000_01869,137000_01208	127784_00282	127785_01887	126215_01147	127657_01668	127786_01988	137027_02014	127755_01273	101911_01418	137081_01452	101007_00396	127263_01003	127746_00507	127783_01064	137072_00724	101724_00487	101563_00173	126217_01306	127789_00633	102314_01782	127577_01100	127745_02265,127745_02010	127250_03483,127250_02946	101700_00568	102256_00554	101767_01002	101910_01168	127251_00676	126216_01610	101257_00446	102018_00691	127656_00281	127790_00263
50S ribosomal protein L1	cluster_393	111617_00111	102920_00415	102029_00396	101640_01744	102434_00422	101008_00329	121511_00342	121324_00208	103045_01328	101452_00147	122397_00614	112327_01774	112844_00227	101967_00703	126214_01582	137000_01207	127784_00283	127785_01888	126215_01148	127657_01669	127786_01989	137027_02015	127755_01274	101911_01417	137081_01451	101007_00397	127263_01002	127746_00508	127783_01063	137072_00723	101724_00486	101563_00172	126217_01305	127789_00634	102314_01783	127577_01099	127745_02266	127250_03484	101700_00569	102256_00555	101767_01003	101910_01169	127251_00675	126216_01611	101257_00447	102018_00690	127656_00282	127790_00264
Uridylate kinase	cluster_394	111617_00112	102920_00416	102029_00395	101640_01745	102434_00423	101008_00330	121511_00341	121324_00209	103045_01327	101452_00146	122397_00613	112327_01775	112844_00226	101967_00702	126214_01581	137000_01206	127784_01980	127785_00904	126215_00758	127657_00866	127786_01214	137027_01402	127755_01275	101911_01416	137081_01450	101007_00398	127263_01001	127746_00509	127783_01062	137072_00722	101724_00485	101563_00171	126217_01304	127789_00635	102314_01784	127577_01098	127745_02267	127250_03485	101700_00570	102256_00556	101767_01004	101910_01170	127251_00674	126216_01612	101257_00448	102018_00689	127656_00283	127790_00265
Ribosome-recycling factor	cluster_395	111617_00113	102920_00417	102029_00394	101640_01746	102434_00424	101008_00331	121511_00340	121324_00210	103045_01326	101452_00145	122397_00612	112327_01776	112844_00225	101967_00701	126214_01580	137000_01205	127784_01979	127785_00903	126215_00759	127657_00867	127786_01215	137027_01401	127755_01276	101911_01415	137081_01449	101007_00399	127263_01000	127746_00510	127783_01061	137072_00721	101724_00484	101563_00170	126217_01303	127789_00636	102314_01785	127577_01097	127745_02268	127250_03486	101700_00571	102256_00557	101767_01005	101910_01171	127251_00673	126216_01613	101257_00449	102018_00688	127656_00284	127790_00266
hypothetical protein	cluster_396	111617_00114	102920_00418	102029_00393	101640_01747	102434_00425	101008_00332	121511_00339	121324_00211	103045_01325	101452_00144	122397_00611	112327_01777	112844_00224	101967_00700	126214_01579	137000_01204	127784_01978	127785_00902	126215_00760	127657_00868	127786_01216	137027_01400	127755_01277	101911_01414	137081_01448	101007_00400	127263_00999	127746_00511	127783_01060	137072_00720	101724_00483	101563_00169	126217_01302	127789_00637	102314_01786	127577_01096	127745_02269	127250_03487	101700_00572	102256_00558	101767_01006	101910_01172	127251_00672	126216_01614	101257_00450	102018_00687	127656_00285	127790_00267
Peptide methionine sulfoxide reductase MsrA	cluster_397	111617_00115	102920_00419	102029_00392	101640_01748	102434_00426	101008_00333	121511_00338	121324_00212	103045_01324	101452_00143	122397_00610	112327_01778	112844_00223	101967_00699	126214_01578	137000_01203	127784_01977	127785_00901	126215_00761	127657_00869	127786_01217	137027_01399	127755_01278	101911_01413	137081_01447	101007_00401	127263_00998	127746_00512	127783_01059	137072_00719	101724_00482	101563_00168	126217_01301	127789_00638	102314_01787	127577_01095	127745_02270	127250_03488	101700_00573	102256_00559	101767_01007	101910_01173	127251_00671	126216_01615	101257_00451	102018_00686	127656_00286	127790_00268
hypothetical protein	cluster_398	111617_00116	102920_00420	102029_00391	101640_01749	102434_00427	101008_00334	121511_00337	121324_00213	103045_01323	101452_00142	122397_00609	112327_01779	112844_00222	101967_00698	126214_01577	137000_01202	127784_01976	127785_00900	126215_00762	127657_00870	127786_01218	137027_01398	127755_01279	101911_01412	137081_01446	101007_00402	127263_00997	127746_00513	127783_01058	137072_00718	101724_00481	101563_00167	126217_01300	127789_00639	102314_01788	127577_01094	127745_02271	127250_03489	101700_00574	102256_00560	101767_01008	101910_01174	127251_00670	126216_01616	101257_00452	102018_00685	127656_00287	127790_00269
LysM domain protein	cluster_399	111617_00117	102920_00421	102029_00390	101640_01750	102434_00428	101008_00335	121511_00336	121324_00214	103045_01322	101452_00141	122397_00608	112327_01780	112844_00221	101967_00697	126214_01576	137000_01201	127784_01975	127785_00899	126215_00763	127657_00871	127786_01219	137027_01397	127755_01280	101911_01411	137081_01445	101007_00403	127263_00996	127746_00514	127783_01057	137072_00717	101724_00480	101563_00166	126217_01299	127789_00640	102314_01789	127577_01093	127745_02272	127250_03490	101700_00575	102256_00561	101767_01009	101910_01175	127251_00669	126216_01617	101257_00453	102018_00684	127656_00288	127790_00270
Oleate hydratase	cluster_400	111617_00118	102920_00422	102029_00389	101640_01751	102434_00429	101008_00336	121511_00335	121324_00215	103045_01321	101452_00140	122397_00607	112327_01781	112844_00220	101967_00696	126214_01575	137000_01200	127784_01974	127785_00898	126215_00764	127657_00872	127786_01220	137027_01396	127755_01281	101911_01410	137081_01444	101007_00404	127263_00995	127746_00515	127783_01056	137072_00716	101724_00479	101563_00165	126217_01298	127789_00641	102314_01790	127577_01092	127745_02273	127250_03491	101700_00576	102256_00562	101767_01010	101910_01176	127251_00668	126216_01618	101257_00454	102018_00683	127656_00289	127790_00271
PhoH-like protein	cluster_401	111617_00119	102920_00423	102029_00388	101640_01752	102434_00430	101008_00337	121511_00334	121324_00216	103045_01320	101452_00139	122397_00606	112327_01782	112844_00219	101967_00695	126214_01574	137000_01199	127784_01973	127785_00897	126215_00765	127657_00873	127786_01221	137027_01395	127755_01282	101911_01409	137081_01443	101007_00405	127263_00994	127746_00517	127783_01055	137072_00715	101724_00478	101563_00164	126217_01297	127789_00642	102314_01791	127577_01091	127745_02274	127250_03492	101700_00577	102256_00563	101767_01011	101910_01177	127251_00667	126216_01619	101257_00455	102018_00682	127656_00290	127790_00272
Uracil DNA glycosylase superfamily protein	cluster_402	111617_00120	102920_00424	102029_00387	101640_01753	102434_00431	101008_00338	121511_00333	121324_00217	103045_01319	101452_00138	122397_00605	112327_01783	112844_00218	101967_00694	126214_01573	137000_01198	127784_01972	127785_00896	126215_00766	127657_00874	127786_01222	137027_01394	127755_01283	101911_01408	137081_01442	101007_00406	127263_00993	127746_00518	127783_01054	137072_00714	101724_00477	101563_00163	126217_01296	127789_00643	102314_01792	127577_01090	127745_02275	127250_03493	101700_00578	102256_00564	101767_01012	101910_01178	127251_00666	126216_01620	101257_00456	102018_00681	127656_00291	127790_00273
Endoribonuclease YbeY	cluster_403	111617_00121	102920_00425	102029_00386	101640_01754	102434_00432	101008_00339	121511_00332	121324_00218	103045_01318	101452_00137	122397_00604	112327_01784	112844_00217	101967_00693	126214_01572	137000_01197	127784_01971	127785_00895	126215_00767	127657_00875	127786_01223	137027_01393	127755_01284	101911_01407	137081_01441	101007_00407	127263_00992	127746_00519	127783_01053	137072_00713	101724_00476	101563_00162	126217_01295	127789_00644	102314_01793	127577_01089	127745_02276	127250_03494	101700_00579	102256_00565	101767_01013	101910_01179	127251_00665	126216_01621	101257_00457	102018_00680	127656_00292	127790_00274
Undecaprenol kinase	cluster_404	111617_00122	102920_00426	102029_00385	101640_01755	102434_00433	101008_00340	121511_00331	121324_00219	103045_01317	101452_00136	122397_00603	112327_01785	112844_00216	101967_00692	126214_01571	137000_01196	127784_01970	127785_00894	126215_00768	127657_00876	127786_01224	137027_01392	127755_01285	101911_01406	137081_01440	101007_00408	127263_00991	127746_00520	127783_01052	137072_00712	101724_00475	101563_00161	126217_01294	127789_00645	102314_01794	127577_01088	127745_02277	127250_03495	101700_00580	102256_00566	101767_01014	101910_01180	127251_00664	126216_01622	101257_00458	102018_00679	127656_00293	127790_00275
GTPase Era	cluster_405	111617_00123	102920_00427	102029_00384	101640_01756	102434_00434	101008_00341	121511_00330	121324_00220	103045_01316	101452_00135	122397_00602	112327_01786	112844_00215	101967_00691	126214_01570	137000_01195	127784_01969	127785_00893	126215_00769	127657_00877	127786_01225	137027_01391	127755_01286	101911_01405	137081_01439	101007_00409	127263_00990	127746_00521	127783_01051	137072_00711	101724_00474	101563_00160	126217_01293	127789_00646	102314_01795	127577_01087	127745_02278	127250_03496	101700_00581	102256_00567	101767_01015	101910_01181	127251_00663	126216_01623	101257_00459	102018_00678	127656_00294	127790_00276
RNA pyrophosphohydrolase	cluster_406	111617_00124	102920_00428	102029_00383	101640_01757	102434_00435	101008_00342	121511_00329	121324_00221	103045_01315	101452_00134	122397_00601	112327_01787	112844_00214	101967_00690	126214_01569	137000_01194	127784_01968	127785_00892	126215_00770	127657_00878	127786_01226	137027_01390	127755_01287	101911_01404	137081_01438	101007_00410	127263_00989	127746_00522	127783_01050	137072_00710	101724_00473	101563_00159	126217_01292	127789_00647	102314_01796	127577_01086	127745_02279	127250_03497	101700_00582	102256_00568	101767_01016	101910_01182	127251_00662	126216_01624	101257_00460	102018_00677	127656_00295	127790_00277
hypothetical protein	cluster_407	111617_00125	102920_00429	102029_00382	101640_01758	102434_00436	101008_00343	121511_00328	121324_00222	103045_01314	101452_00133	122397_00600	112327_01788	112844_00213	101967_00689	126214_01568	137000_01193	127784_01967	127785_00891	126215_00771	127657_00879	127786_01227	137027_01389	127755_01288	101911_01403	137081_01437	101007_00411	127263_00988	127746_00523	127783_01049	137072_00709	101724_00472	101563_00158	126217_01291	127789_00648	102314_01797	127577_01085	127745_02280	127250_03498	101700_00583	102256_00569	101767_01017	101910_01183	127251_00661	126216_01625	101257_00461	102018_00676	127656_00296	127790_00278
Bacteriocin class II with double-glycine leader peptide	cluster_408	*	*	*	*	*	*	*	*	*	*	*	*	*	*	*	*	*	*	*	*	*	*	127755_01289	101911_01402	137081_01436	101007_00412	127263_00987	127746_00524	127783_01048	137072_00708	101724_00471	101563_00157	126217_01290	127789_00649	*	*	127745_02281	127250_03499	*	*	*	*	*	*	*	*	127656_00297	*
Bacteriocin class II with double-glycine leader peptide	cluster_409	111617_00638	102920_00411	102029_01024	101640_01610	102434_01455	101008_01067	121511_01245	121324_01073	103045_00944	101452_01122	122397_01188	112327_00928	112844_01370	101967_01227	*	*	127784_01965	127785_00889	126215_00773	127657_00881	127786_01229	137027_01387	127755_01290	101911_01401	137081_01435	101007_00413	127263_00986	127746_00525	127783_01047	137072_00707	101724_00470	101563_00156	126217_01289	127789_00650	102314_01940	*	127745_02282	127250_03500	*	*	101767_01019	101910_01185	127251_00659	126216_01627	101257_00463	102018_00674	127656_00298	127790_00280
Transposase, Mutator family	cluster_410	111617_00527	102920_00759	102029_01021	101640_01199	102434_00879	101008_00942	121511_01158	121324_00416	103045_00733	101452_01040	122397_00920	112327_00714	112844_00323	101967_00355	126214_01567	137000_01192	*	*	*	*	*	*	127755_01291	101911_01399	137081_01433	101007_00414	127263_00984	127746_00526	127783_01045	137072_00705	101724_00468	101563_00154	126217_01287	127789_00651	102314_01941	*	127745_02283	127250_03501	101700_00584	102256_00570	101767_01020	101910_01186	127251_00657	126216_01628	101257_00464	102018_00672	127656_00299	127790_00281
Bacteriocin lactacin-F subunit LafA precursor	cluster_411	111617_01180	102920_01540	102029_01397	101640_00369	102434_00280	101008_00936	121511_00946	121324_01305	103045_00734	101452_01769	122397_00590	112327_01295	112844_00817	101967_01148	126214_01566	137000_01191	127784_01961	127785_00885	126215_00776	127657_00884	127786_01232	137027_01383	*	*	137081_01432	101007_00415	127263_00983	127746_00527	127783_01044	137072_00704	101724_00467	101563_00153	126217_01286	127789_00652	102314_01371	127577_00230	127745_02284	127250_03502	101700_00585	102256_00571	*	*	*	*	*	*	127656_00300	127790_00282
hypothetical protein	cluster_412	111617_01179	102920_01541	102029_01396	101640_00368	102434_00279	101008_00935	121511_00945	121324_01306	103045_00735	101452_01768	122397_00589	112327_01296	112844_00816	101967_01147	126214_01565	137000_01190	127784_01960	127785_00884	126215_00777	127657_00885	127786_01233	137027_01382	*	*	137081_01431	101007_00416	127263_00982	127746_00528	127783_01043	137072_00703	101724_00466	101563_00152	126217_01285	127789_00653	102314_01372	127577_00229	127745_02285	127250_03503	101700_00586	102256_00572	101767_01022	101910_01188	127251_00655	126216_01630	101257_00466	102018_00670	127656_00301	127790_00283
hypothetical protein	cluster_413	111617_01178	102920_01542	102029_01395	101640_00367	102434_00278	101008_00934	121511_00944	121324_01307	103045_00736	101452_01767	122397_00588	112327_01297	112844_00815	101967_01146	126214_01564	137000_01189	127784_01958	127785_00882	126215_00779	127657_00887	127786_01235	137027_01380	*	*	137081_01430	101007_00417	127263_00981	127746_00529	127783_01042	137072_00702	101724_00465	101563_00151	126217_01284	127789_00654	102314_01373	127577_00227	*	*	101700_00587	102256_00573	101767_01023	101910_01189	127251_00654	126216_01631	101257_00467	102018_00669	127656_00303	127790_00284
hypothetical protein	cluster_414	*	*	*	*	*	*	*	*	*	*	*	*	*	*	*	*	*	*	*	*	*	*	*	*	137081_01429	101007_00418	127263_00980	127746_00530	127783_01041	137072_00701	101724_00464	101563_00150	126217_01283	127789_00655	*	*	*	*	*	*	101767_01024	101910_01190	127251_00653	126216_01632	101257_00468	102018_00668	*	*
hypothetical protein	cluster_415	111617_01175	102920_01545	102029_01392	101640_00364	102434_00275	101008_00931	121511_00941	121324_01310	103045_00739	101452_01764	122397_00585	112327_01300	112844_00812	101967_01143	126214_01561	137000_01186	127784_01955	127785_00879	126215_00782	127657_00890	127786_01238	137027_01377	127755_01295	101911_01395	137081_01428	101007_00419	127263_00979	127746_00531	127783_01040	137072_00700	101724_00463	101563_00149	126217_01282	127789_00656	102314_01376	127577_00224	127745_02288	127250_03506	101700_00590	102256_00576	101767_01026	101910_01192	127251_00651	126216_01634	101257_00470	102018_00666	127656_00306	127790_00287
hypothetical protein	cluster_416	*	*	*	*	*	*	*	*	*	*	*	*	*	*	*	*	*	*	*	*	*	*	127755_01296	101911_01394	*	101007_00420	127263_00978	*	127783_01039	137072_00699	101724_00462	101563_00148	*	127789_00657	*	*	127745_02289	127250_03507	*	*	*	*	*	*	*	*	*	*
hypothetical protein	cluster_417	111617_01174	102920_01546	102029_01391	101640_00363	102434_00274	101008_00930	121511_00940	121324_01311	103045_00740	101452_01763	122397_00584	112327_01301	112844_00811	101967_01142	126214_01560	137000_01185	127784_01954	127785_00878	126215_00783	127657_00891	127786_01239	137027_01376	127755_01297	101911_01393	137081_01427	101007_00421	127263_00977	127746_00532	127783_01038	137072_00698	101724_00461	101563_00147	126217_01281	127789_00658	102314_01377	127577_00223	127745_02290	127250_03508	101700_00591	102256_00577	101767_01027	101910_01193	127251_00650	126216_01635	101257_00471	102018_00665	127656_00307	127790_00288
hypothetical protein	cluster_418	111617_01173	102920_01547	102029_01390	101640_00362	102434_00273	101008_00929	121511_00939	121324_01312	103045_00741	101452_01762	122397_00583	112327_01302	112844_00810	101967_01141	126214_01559	137000_01184	127784_01953	127785_00877	126215_00784	127657_00892	127786_01240	137027_01375	127755_01298	101911_01392	137081_01426	101007_00422	127263_00976	127746_00533	127783_01037	137072_00697	101724_00460	101563_00146	126217_01280	127789_00659	102314_01378	127577_00222	127745_02291	127250_03509	101700_00592	102256_00578	101767_01028	101910_01194	127251_00649	126216_01636	101257_00472	102018_00664	127656_00308	127790_00289
hypothetical protein	cluster_419	111617_01172	102920_01548	102029_01389	101640_00361	102434_00272	101008_00928	121511_00938	121324_01313	103045_00742	101452_01761	122397_00582	112327_01303	112844_00809	101967_01140	126214_01558	137000_01183	127784_01951	127785_00875	126215_00786	127657_00894	127786_01242	137027_01373	127755_01299	101911_01391	137081_01425	101007_00423	127263_00975	127746_00534	127783_01036	137072_00696	101724_00459	101563_00145	126217_01279	127789_00660	102314_01379	127577_00220	127745_02292	127250_03510	101700_00593	102256_00579	101767_01029	101910_01195	127251_00648	126216_01637	101257_00473	102018_00663	127656_00309	127790_00290
Helix-turn-helix domain protein	cluster_420	111617_01171	102920_01549	102029_01388	101640_00360	102434_00271	101008_00927	121511_00937	121324_01314	103045_00743	101452_01760	122397_00581	112327_01304	112844_00808	101967_01139	126214_01557	137000_01182	127784_01950	127785_00874	126215_00787	127657_00895	127786_01243	137027_01372	127755_01300	101911_01390	137081_01424	101007_00424	127263_00974	127746_00535	127783_01035	137072_00695	101724_00458	101563_00144	126217_01278	127789_00661	102314_01380	127577_00219	127745_02293	127250_03511	101700_00594	102256_00580	101767_01030	101910_01196	127251_00647	126216_01638	101257_00474	102018_00662	127656_00310	127790_00291
Formamidopyrimidine-DNA glycosylase	cluster_421	111617_01170	102920_01550	102029_01387	101640_00359	102434_00270	101008_00926	121511_00936	121324_01315	103045_00744	101452_01759	122397_00580	112327_01305	112844_00807	101967_01138	126214_01556	137000_01181	127784_01949	127785_00873	126215_00788	127657_00896	127786_01244	137027_01371	127755_01301	101911_01389	137081_01423	101007_00425	127263_00973	127746_00536	127783_01034	137072_00694	101724_00457	101563_00143	126217_01277	127789_00662	102314_01381	127577_00218	127745_02294	127250_03512	101700_00595	102256_00581	101767_01031	101910_01197	127251_00646	126216_01639	101257_00475	102018_00661	127656_00311	127790_00292
Dephospho-CoA kinase	cluster_422	111617_01169	102920_01551	102029_01386	101640_00358	102434_00269	101008_00925	121511_00935	121324_01316	103045_00745	101452_01758	122397_00579	112327_01306	112844_00806	101967_01137	126214_01555	137000_01180	127784_01948	127785_00872	126215_00789	127657_00897	127786_01245	137027_01370	127755_01302	101911_01388	137081_01422	101007_00426	127263_00972	127746_00537	127783_01033	137072_00693	101724_00456	101563_00142	126217_01276	127789_00663	102314_01382	127577_00217	127745_02295	127250_03513	101700_00596	102256_00582	101767_01032	101910_01198	127251_00645	126216_01640	101257_00476	102018_00660	127656_00312	127790_00293
AAA-like domain protein	cluster_423	111617_01168	102920_01552	102029_01385	101640_00357	102434_00268	101008_00924	121511_00934	121324_01317	103045_00746	101452_01757	122397_00578	112327_01307	112844_00805	101967_01136	126214_01554	137000_01179	127784_01946	127785_00870	126215_00791	127657_00899	127786_01247	137027_01368	127755_01303	101911_01387	137081_01421	101007_00427	127263_00971	127746_00538	127783_01032	137072_00692	101724_00455	101563_00141	126217_01275	127789_00664	102314_01383	127577_00216	127745_02296	127250_03514	101700_00597	102256_00583	101767_01033	101910_01199	127251_00644	126216_01641	101257_00477	102018_00659	127656_00313	127790_00294
Tetracycline resistance protein, class C	cluster_424	111617_01167	102920_01553	102029_01384	101640_00356	102434_00267	101008_00923	121511_00933	121324_01318	103045_00747	101452_01756	122397_00577	112327_01308	112844_00804	101967_01135	126214_01553	137000_01178	127784_01945	127785_00869	126215_00792	127657_00900	127786_01248	137027_01367	127755_01304	101911_01386	137081_01420	101007_00428	127263_00970	127746_00539	127783_01031	137072_00691	101724_00454	101563_00140	126217_01274	127789_00665	102314_01384	127577_00215	127745_02297	127250_03515	101700_00598	102256_00584	101767_01034	101910_01200	127251_00643	126216_01642	101257_00478	102018_00658	127656_00314	*
preprotein translocase subunit SecG	cluster_425	111617_01166	102920_01554	102029_01383	101640_00355	102434_00266	101008_00922	121511_00932	121324_01319	103045_00748	101452_01755	122397_00576	112327_01309	112844_00803	101967_01134	126214_01552	137000_01177	127784_01944	127785_00868	126215_00793	127657_00901	127786_01249	137027_01366	127755_01305	101911_01385	137081_01419	101007_00429	127263_00969	127746_00540	127783_01030	137072_00690	101724_00453	101563_00139	126217_01273	127789_00666	102314_01385	127577_00214	127745_02298	127250_03516	101700_00599	102256_00585	101767_01035	101910_01201	127251_00642	126216_01643	101257_00479	102018_00657	127656_00315	127790_00297
Ribonuclease R	cluster_426	111617_01165	102920_01555	102029_01382	101640_00354	102434_00265	101008_00921	121511_00931	121324_01320	103045_00749	101452_01754	122397_00575	112327_01310	112844_00802	101967_01133	126214_01551	137000_01176	127784_01943	127785_00867	126215_00794	127657_00902	127786_01250	137027_01365	127755_01306	101911_01384	137081_01418	101007_00430	127263_00968	127746_00541	127783_01029	137072_00689	101724_00452	101563_00138	126217_01272	127789_00667	102314_01386	127577_00213	127745_02299	127250_03517	101700_00600	102256_00586	101767_01036	101910_01202	127251_00641	126216_01644	101257_00480	102018_00656	127656_00316	127790_00298
SsrA-binding protein	cluster_427	111617_01164	102920_01556	102029_01381	101640_00353	102434_00264	101008_00920	121511_00930	121324_01321	103045_00750	101452_01753	122397_00574	112327_01311	112844_00801	101967_01132	126214_01550	137000_01175	127784_01942	127785_00866	126215_00795	127657_00903	127786_01251	137027_01364	127755_01307	101911_01383	137081_01417	101007_00431	127263_00967	127746_00542	127783_01028	137072_00688	101724_00451	101563_00137	126217_01271	127789_00668	102314_01387	127577_00212	127745_02300	127250_03518	101700_00601	102256_00587	101767_01037	101910_01203	127251_00640	126216_01645	101257_00481	102018_00655	127656_00317	127790_00299
Glutamine cyclotransferase	cluster_428	111617_01163	102920_01557	102029_01380	101640_00352	102434_00263	101008_00919	121511_00929	121324_01322	103045_00751	101452_01752	122397_00573	112327_01312	112844_00800	101967_01131	126214_01549	137000_01174	127784_01941	127785_00865	126215_00796	127657_00904	127786_01252	137027_01363	127755_01308	101911_01382	137081_01416	101007_00432	127263_00966	127746_00543	127783_01027	137072_00687	101724_00450	101563_00136	126217_01270	127789_00669	102314_01388	127577_00211	127745_02301	127250_03519	101700_00602	102256_00588	101767_01038	101910_01204	127251_00639	126216_01646	101257_00482	102018_00654	127656_00318	127790_00300
Pyrrolidone-carboxylate peptidase	cluster_429	111617_01162	102920_01558	102029_01379	101640_00351	102434_00262	101008_00918	121511_00928	121324_01323	103045_00752	101452_01751	122397_00572	112327_01313	112844_00799	101967_01130	126214_01548	137000_01173	127784_01940	127785_00864	126215_00797	127657_00905	127786_01253	137027_01362	127755_01309	101911_01381	137081_01415	101007_00433	127263_00965	127746_00544	127783_01026	137072_00686	101724_00449	101563_00135	126217_01269	127789_00670	102314_01389	127577_00210	127745_02302	127250_03520	101700_00603	102256_00589	101767_01039	101910_01205	127251_00638	126216_01647	101257_00483	102018_00653	127656_00319	127790_00301
hypothetical protein	cluster_430	111617_01161	102920_01559	102029_01378	101640_00350	102434_00261	101008_00917	121511_00927	121324_01324	103045_00753	101452_01750	122397_00571	112327_01314	112844_00798	101967_01129	126214_01547	137000_01172	127784_01939	127785_00863	126215_00798	127657_00906	127786_01254	137027_01361	127755_01310	101911_01380	137081_01414	101007_00434	127263_00964	127746_00545	127783_01025	137072_00685	101724_00448	101563_00134	126217_01268	127789_00671	102314_01390	127577_00209	127745_02303	127250_03521	101700_00604	102256_00590	101767_01040	101910_01206	127251_00637	126216_01648	101257_00484	102018_00652	127656_00320	127790_00302
hypothetical protein	cluster_431	111617_01160	102920_01560	102029_01377	101640_00349	102434_00260	101008_00916	121511_00926	121324_01325	103045_00754	101452_01749	122397_00570	112327_01315	112844_00797	101967_01128	126214_01546	137000_01171	127784_01938	127785_00862	126215_00799	127657_00907	127786_01255	137027_01360	127755_01311	101911_01379	137081_01413	101007_00435	127263_00963	127746_00546	127783_01024	137072_00684	101724_00447	101563_00133	126217_01267	127789_00672	102314_01391	127577_00208	127745_02304	127250_03522	101700_00605	102256_00591	101767_01041	101910_01207	127251_00636	126216_01649	101257_00485	102018_00651	127656_00321	127790_00303
Putative glycosyltransferase CsbB	cluster_432	111617_01159	102920_01561	102029_01376	101640_00348	102434_00259	101008_00915	121511_00925	121324_01326	103045_00755	101452_01748	122397_00569	112327_01316	112844_00796	101967_01127	126214_01545	137000_01170	127784_01937	127785_00861	126215_00800	127657_00908	127786_01256	137027_01359	127755_01312	101911_01378	137081_01412	101007_00436	127263_00962	127746_00547	127783_01023	137072_00683	101724_00446	101563_00132	126217_01266	127789_00673	102314_01392	127577_00207	127745_02305	127250_03523	101700_00606	102256_00592	101767_01042	101910_01208	127251_00635	126216_01650	101257_00486	102018_00650	127656_00322	127790_00304
Lactoylglutathione lyase	cluster_433	111617_01158	102920_01562	102029_01375	101640_00347	102434_00258	101008_00914	121511_00924	121324_01327	103045_00756	101452_01747	122397_00568	112327_01317	112844_00795	101967_01126	126214_01544	137000_01169	127784_01936	127785_00860	126215_00801	127657_00909	127786_01257	137027_01358	127755_01313	101911_01377	137081_01411	101007_00437	127263_00961	127746_00548	127783_01022	137072_00682	101724_00445	101563_00131	126217_01265	127789_00674	102314_01393	127577_00206	127745_02306	127250_03524	101700_00607	102256_00593	101767_01043	101910_01209	127251_00634	126216_01651	101257_00487	102018_00649	127656_00323	127790_00305
Putative NAD(P)H nitroreductase	cluster_434	111617_01157	102920_01563	102029_01374	101640_00346	102434_00257	101008_00913	121511_00923	121324_01328	103045_00757	101452_01746	122397_00567	112327_01318	112844_00794	101967_01125	126214_01543	137000_01168	127784_01935	127785_00859	126215_00802	127657_00910	127786_01258	137027_01357	127755_01314	101911_01376	137081_01410	101007_00438	127263_00960	127746_00549	127783_01021	137072_00681	101724_00444	101563_00130	126217_01264	127789_00675	102314_01394	127577_00205	127745_02307	127250_03525	101700_00608	102256_00594	101767_01044	101910_01210	127251_00633	126216_01652	101257_00488	102018_00648	127656_00324	127790_00306
Xaa-Pro dipeptidase	cluster_435	111617_01156	102920_01564	102029_01373	101640_00345	102434_00256	101008_00912	121511_00922	121324_01329	103045_00758	101452_01745	122397_00566	112327_01319	112844_00793	101967_01124	126214_01542	137000_01167	127784_01934	127785_00858	126215_00803	127657_00911	127786_01259	137027_01356	127755_01315	101911_01375	137081_01409	101007_00439	127263_00959	127746_00550	127783_01020	137072_00680	101724_00443	101563_00129	126217_01263	127789_00676	102314_01395	127577_00204	127745_02308	127250_03526	101700_00609	102256_00595	101767_01045	101910_01211	127251_00632	126216_01653	101257_00489	102018_00647	127656_00326	127790_00307
Catabolite control protein A	cluster_436	111617_01155	102920_01565	102029_01372	101640_00344	102434_00255	101008_00911	121511_00921	121324_01330	103045_00759	101452_01744	122397_00565	112327_01320	112844_00792	101967_01123	126214_01541	137000_01166	127784_01933	127785_00857	126215_00804	127657_00912	127786_01260	137027_01355	127755_01316	101911_01374	137081_01408	101007_00440	127263_00958	127746_00551	127783_01019	137072_00679	101724_00442	101563_00128	126217_01262	127789_00677	102314_01396	127577_00203	127745_02309	127250_03527	101700_00610	102256_00596	101767_01046	101910_01212	127251_00631	126216_01654	101257_00490	102018_00646	127656_00327	127790_00308
Processive diacylglycerol alpha-glucosyltransferase	cluster_437	111617_01154	102920_01566	102029_01371	101640_00343	102434_00254	101008_00910	121511_00920	121324_01331	103045_00760	101452_01743	122397_00564	112327_01321	112844_00791	101967_01122	126214_01540	137000_01165	127784_01932	127785_00856	126215_00805	127657_00913	127786_01261	137027_01354	127755_01317	101911_01373	137081_01407	101007_00441	127263_00957	127746_00552	127783_01018	137072_00678	101724_00441	101563_00127	126217_01261	127789_00678	102314_01397	127577_00202	127745_02310	127250_03528	101700_00611	102256_00597	101767_01047	101910_01213	127251_00630	126216_01655	101257_00491	102018_00645	127656_00328	127790_00309
Alpha-monoglucosyldiacylglycerol synthase	cluster_438	111617_01153	102920_01567	102029_01370	101640_00342	102434_00253	101008_00909	121511_00919	121324_01332	103045_00761	101452_01742	122397_00563	112327_01322	112844_00790	101967_01121	126214_01539	137000_01164	127784_01931	127785_00855	126215_00806	127657_00914	127786_01262	137027_01353	127755_01318	101911_01372	137081_01406	101007_00442	127263_00956	127746_00553	127783_01017	137072_00677	101724_00440	101563_00126	126217_01260	127789_00679	102314_01398	127577_00201	127745_02311	127250_03529	101700_00612	102256_00598	101767_01048	101910_01214	127251_00629	126216_01656	101257_00492	102018_00644	127656_00329	127790_00310
Threonine--tRNA ligase	cluster_439	111617_01152	102920_01568	102029_01369	101640_00341	102434_00252	101008_00908	121511_00918	121324_01333	103045_00762	101452_01741	122397_00562	112327_01323	112844_00789	101967_01120	126214_01538	137000_01163	127784_01930	127785_00854	126215_00807	127657_00915	127786_01263	137027_01352	127755_01319	101911_01371	137081_01405	101007_00443	127263_00955	127746_00554	127783_01016	137072_00676	101724_00439	101563_00125	126217_01259	127789_00680	102314_01399	127577_00200	127745_02312	127250_03530	101700_00613	102256_00599	101767_01049	101910_01215	127251_00628	126216_01657	101257_00493	102018_00643	127656_00330	127790_00311
Daunorubicin/doxorubicin resistance ATP-binding protein DrrA	cluster_440	111617_01151	102920_01569	102029_01368	101640_00340	102434_00251	101008_00907	121511_00917	121324_01334	103045_00763	101452_01740	122397_00561	112327_01324	112844_00788	101967_01119	126214_01537	137000_01162	127784_01929	127785_00853	126215_00808	127657_00916	127786_01264	137027_01351	127755_01320	101911_01370	137081_01404	101007_00444	127263_00954	127746_00555	127783_01015	137072_00675	101724_00438	101563_00124	126217_01258	127789_00681	102314_01400	127577_00199	127745_02313	127250_03531	101700_00614	102256_00600	101767_01050	101910_01216	127251_00627	126216_01658	101257_00494	102018_00642	127656_00331	127790_00312
hypothetical protein	cluster_441	111617_01150	102920_01570	102029_01367	101640_00339	102434_00250	101008_00906	121511_00916	121324_01335	103045_00764	101452_01739	122397_00560	112327_01325	112844_00787	101967_01118	126214_01536	137000_01161	127784_01928	127785_00852	126215_00809	127657_00917	127786_01265	137027_01350	127755_01321	101911_01369	137081_01403	101007_00445	127263_00953	127746_00556	127783_01014	137072_00674	101724_00437	101563_00123	126217_01257	127789_00682	102314_01401	127577_00198	127745_02314	127250_03532	101700_00615	102256_00601	101767_01051	101910_01217	127251_00626	126216_01659	101257_00495	102018_00641	127656_00332	127790_00313
hypothetical protein	cluster_442	111617_01149	102920_01571	102029_01366	101640_00338	102434_00249	101008_00905	121511_00915	121324_01336	103045_00765	101452_01738	122397_00559	112327_01326	112844_00786	101967_01117	126214_01535	137000_01160	127784_01927	127785_00851	126215_00810	127657_00918	127786_01266	137027_01349	127755_01322	101911_01368	137081_01402	101007_00446	127263_00952	127746_00557	127783_01013	137072_00673	101724_00436	101563_00122	126217_01256	127789_00683	102314_01402	127577_00197	127745_02315	127250_03533	101700_00616	102256_00602	101767_01052	101910_01218	127251_00625	126216_01660	101257_00496	102018_00640	127656_00333	127790_00314
hypothetical protein	cluster_443	*	*	*	*	*	*	*	*	*	*	*	*	*	*	126214_01534	137000_01159	*	*	*	*	*	*	127755_01323	101911_01367	137081_01401	101007_00447	127263_00951	127746_00558	127783_01012	137072_00672	101724_00435	101563_00121	126217_01255	127789_00684	*	127577_00196	*	*	101700_00617	102256_00603	101767_01053	101910_01219	127251_00624	126216_01661	101257_00497	102018_00639	127656_00334	127790_00315
3-oxoadipyl-CoA/3-oxo-5,6-dehydrosuberyl-CoA thiolase	cluster_444	111617_01141	102920_01579	102029_01358	101640_00330	102434_00241	101008_00897	121511_00907	121324_01344	103045_00773	101452_01730	122397_00551	112327_01334	112844_00778	101967_01109	126214_01533	137000_01158	127784_01919	127785_00843	126215_00818	127657_00926	127786_01274	137027_01341	127755_01324	101911_01366	137081_01400	101007_00448	127263_00950	127746_00559	127783_01011	137072_00671	101724_00434	101563_00120	126217_01254	127789_00685	102314_01410	127577_00195	127745_02323	127250_03541	101700_00618	102256_00604	101767_01054	101910_01220	127251_00623	126216_01662	101257_00498	102018_00638	127656_00335	127790_00316
putative acyl--CoA ligase YhfT	cluster_445	111617_01140	102920_01580	102029_01357	101640_00329	102434_00240	101008_00896	121511_00906	121324_01345	103045_00774	101452_01729	122397_00550	112327_01335	112844_00777	101967_01108	126214_01532	137000_01157	127784_01918	127785_00842	126215_00819	127657_00927	127786_01275	137027_01340	127755_01325	101911_01365	137081_01399	101007_00449	127263_00949	127746_00560	127783_01010	137072_00670	101724_00433	101563_00119	126217_01253	127789_00686	102314_01411	127577_00194	127745_02324	127250_03542	101700_00619	102256_00605	101767_01055	101910_01221	127251_00622	126216_01663	101257_00499	102018_00637	127656_00336	127790_00317
hypothetical protein	cluster_446	111617_01139	102920_01581	102029_01356	101640_00328	102434_00239	101008_00895	121511_00905	121324_01346	103045_00775	101452_01728	122397_00549	112327_01336	112844_00776	101967_01107	126214_01531	137000_01156	127784_01917	127785_00841	126215_00820	127657_00928	127786_01276	137027_01339	127755_01326	101911_01364	137081_01398	101007_00450	127263_00948	127746_00561	127783_01009	137072_00669	101724_00432	101563_00118	126217_01252	127789_00687	102314_01412	127577_00193	127745_02325	127250_03543	101700_00620	102256_00606	101767_01056	101910_01222	127251_00621	126216_01664	101257_00500	102018_00636	127656_00337	127790_00318
Transcriptional regulatory protein YycF	cluster_447	111617_01138	102920_01582	102029_01355	101640_00327	102434_00238	101008_00894	121511_00904	121324_01347	103045_00776	101452_01727	122397_00548	112327_01337	112844_00775	101967_01106	126214_01530	137000_01155	127784_01916	127785_00840	126215_00821	127657_00929	127786_01277	137027_01338	127755_01327	101911_01363	137081_01397	101007_00451	127263_00947	127746_00562	127783_01008	137072_00668	101724_00431	101563_00117	126217_01251	127789_00688	102314_01413	127577_00192	127745_02326	127250_03544	101700_00621	102256_00607	101767_01057	101910_01223	127251_00620	126216_01665	101257_00501	102018_00635	127656_00338	127790_00319
Sensor histidine kinase YycG	cluster_448	111617_01137	102920_01583	102029_01354	101640_00326	102434_00237	101008_00893	121511_00903	121324_01348	103045_00777	101452_01726	122397_00547	112327_01338	112844_00774	101967_01105	126214_01529	137000_01154	127784_01915	127785_00839	126215_00822	127657_00930	127786_01278	137027_01337	127755_01328	101911_01362	137081_01396	101007_00452	127263_00946	127746_00563	127783_01007	137072_00667	101724_00430	101563_00116	126217_01250	127789_00689	102314_01414	127577_00191	127745_02327	127250_03545	101700_00622	102256_00608	101767_01058	101910_01224	127251_00619	126216_01666	101257_00502	102018_00634	127656_00339	127790_00320
Putative metallo-hydrolase YycJ	cluster_449	111617_01136	102920_01584	102029_01353	101640_00325	102434_00236	101008_00892	121511_00902	121324_01349	103045_00778	101452_01725	122397_00546	112327_01339	112844_00773	101967_01104	126214_01528	137000_01153	127784_01914	127785_00838	126215_00823	127657_00931	127786_01279	137027_01336	127755_01329	101911_01361	137081_01395	101007_00453	127263_00945	127746_00564	127783_01006	137072_00666	101724_00429	101563_00115	126217_01249	127789_00690	102314_01415	127577_00190	127745_02328	127250_03546	101700_00623	102256_00609	101767_01059	101910_01225	127251_00618	126216_01667	101257_00503	102018_00633	127656_00340	127790_00321
Ribonuclease 3	cluster_450	111617_01135	102920_01585	102029_01352	101640_00324	102434_00235	101008_00891	121511_00901	121324_01350	103045_00779	101452_01724	122397_00545	112327_01340	112844_00772	101967_01103	126214_01527	137000_01152	127784_01913	127785_00837	126215_00824	127657_00932	127786_01280	137027_01335	127755_01330	101911_01360	137081_01394	101007_00454	127263_00944	127746_00565	127783_01005	137072_00665	101724_00428	101563_00114	126217_01248	127789_00691	102314_01416	127577_00189	127745_02329	127250_03547	101700_00624	102256_00610	101767_01060	101910_01226	127251_00617	126216_01668	101257_00504	102018_00632	127656_00341	127790_00322
Chromosome partition protein Smc	cluster_451	111617_01134	102920_01586	102029_01351	101640_00323	102434_00234	101008_00890	121511_00900	121324_01351	103045_00780	101452_01723	122397_00544	112327_01341	112844_00771	101967_01102	126214_01526	137000_01151	127784_01912	127785_00836	126215_00825	127657_00933	127786_01281	137027_01334	127755_01331	101911_01359	137081_01393	101007_00455	127263_00943	127746_00566	127783_01004	137072_00664	101724_00427	101563_00113	126217_01247	127789_00692	102314_01417	127577_00188	127745_02330	127250_03548	101700_00625	102256_00611	101767_01061	101910_01227	127251_00616	126216_01669	101257_00505	102018_00631	127656_00342	127790_00323
Helix-turn-helix domain protein	cluster_452	111617_01133	102920_01587	102029_01350	101640_00322	102434_00233	101008_00889	121511_00899	121324_01352	103045_00781	101452_01722	122397_00543	112327_01342	112844_00770	101967_01101	126214_01525	137000_01150	127784_01911	127785_00835	126215_00826	127657_00934	127786_01282	137027_01333	127755_01332	101911_01358	137081_01392	101007_00456	127263_00942	127746_00567	127783_01003	137072_00663	101724_00426	101563_00112	126217_01246	127789_00693	102314_01418	127577_00187	127745_02331	127250_03549	101700_00626	102256_00612	101767_01062	101910_01228	127251_00615	126216_01670	101257_00506	102018_00630	127656_00343	127790_00324
Shikimate dehydrogenase	cluster_453	111617_01132	102920_01588	102029_01349	101640_00321	102434_00232	101008_00888	121511_00898	121324_01353	103045_00782	101452_01721	122397_00542	112327_01343	112844_00769	101967_01100	126214_01524	137000_01149	127784_01910	127785_00834	126215_00827	127657_00935	127786_01283	137027_01332	127755_01333	101911_01357	137081_01391	101007_00457	127263_00941	127746_00568	127783_01002	137072_00662	101724_00425	101563_00111	126217_01245	127789_00694	102314_01419	127577_00186	127745_02332	127250_03550	101700_00627	102256_00613	101767_01063	101910_01229	127251_00614	126216_01671	101257_00507	102018_00629	127656_00344	127790_00325
Xylose isomerase-like TIM barrel	cluster_454	111617_01131	102920_01589	102029_01348	101640_00320	102434_00231	101008_00887	121511_00897	121324_01354	103045_00783	101452_01720	122397_00541	112327_01344	112844_00768	101967_01099	126214_01523	137000_01148	127784_01909	127785_00833	126215_00828	127657_00936	127786_01284	137027_01331	127755_01334	101911_01356	137081_01390	101007_00458	127263_00940	127746_00569	127783_01001	137072_00661	101724_00424	101563_00110	126217_01244	127789_00695	102314_01420	127577_00185	127745_02333	127250_03551	101700_00628	102256_00614	101767_01064	101910_01230	127251_00613	126216_01672	101257_00508	102018_00628	127656_00345	127790_00326
Coenzyme F420:L-glutamate ligase	cluster_455	111617_01130	102920_01590	102029_01347	101640_00319	102434_00230	101008_00886	121511_00896	121324_01355	103045_00784	101452_01719	122397_00540	112327_01345	112844_00767	101967_01098	126214_01522	137000_01147	127784_01908	127785_00832	126215_00829	127657_00937	127786_01285	137027_01330	127755_01335	101911_01355	137081_01389	101007_00459	127263_00939	127746_00570	127783_01000	137072_00660	101724_00423	101563_00109	126217_01243	127789_00696	102314_01421	127577_00184	127745_02334	127250_03552	101700_00629	102256_00615	101767_01065	101910_01231	127251_00612	126216_01673	101257_00509	102018_00627	127656_00346	127790_00327
hypothetical protein	cluster_456	111617_01129	102920_01591	102029_01346	101640_00318	102434_00229	101008_00885	121511_00895	121324_01356	103045_00785	101452_01718	122397_00539	112327_01346	112844_00766	101967_01097	126214_01521	137000_01146	127784_01906	127785_00830	126215_00830	127657_00938	127786_01286	137027_01328	127755_01336	101911_01354	137081_01388	101007_00460	127263_00938	127746_00571	127783_00999	137072_00659	101724_00422	101563_00108	126217_01242	127789_00697	102314_01422	127577_00183	127745_02335	127250_03553	101700_00630	102256_00616	101767_01066	101910_01232	127251_00611	126216_01674	101257_00510	102018_00626	127656_00347	127790_00328
S-adenosylmethionine synthase	cluster_457	111617_01128	102920_01592	102029_01345	101640_00317	102434_00228	101008_00884	121511_00894	121324_01357	103045_00786	101452_01717	122397_00538	112327_01347	112844_00765	101967_01096	126214_01520	137000_01145	127784_01905	127785_00829	126215_00831	127657_00939	127786_01287	137027_01327	127755_01337	101911_01353	137081_01387	101007_00461	127263_00937	127746_00572	127783_00998	137072_00658	101724_00421	101563_00107	126217_01241	127789_00698	102314_01423	127577_00182	127745_02336	127250_03554	101700_00631	102256_00617	101767_01067	101910_01233	127251_00610	126216_01675	101257_00511	102018_00625	127656_00348	127790_00329
hypothetical protein	cluster_458	111617_01127	102920_01593	102029_01344	101640_00316	102434_00227	101008_00883	121511_00893	121324_01358	103045_00787	101452_01716	122397_00537	112327_01348	112844_00764	101967_01095	126214_01519	137000_01144	127784_01904	127785_00828	126215_00832	127657_00940	127786_01288	137027_01326	127755_01338	101911_01352	137081_01386	101007_00462	127263_00936	127746_00573	127783_00997	137072_00657	101724_00420	101563_00106	126217_01240	127789_00699	102314_01424	127577_00181	127745_02337	127250_03555	101700_00632	102256_00618	101767_01068	101910_01234	127251_00609	126216_01676	101257_00512	102018_00624	127656_00349	127790_00330
Glycosyl transferase family 2	cluster_459	111617_01126	102920_01594	102029_01343	101640_00315	102434_00226	101008_00882	121511_00892	121324_01359	103045_00788	101452_01715	122397_00536	112327_01349	112844_00763	101967_01094	126214_01518	137000_01143	127784_01903	127785_00827	126215_00833	127657_00941	127786_01289	137027_01325	127755_01339	101911_01351	137081_01385	101007_00463	127263_00935	127746_00574	127783_00996	137072_00656	101724_00419	101563_00105	126217_01239	127789_00700	102314_01425	127577_00180	127745_02338	127250_03556	101700_00633	102256_00619	101767_01069	101910_01235	127251_00608	126216_01677	101257_00513	102018_00623	127656_00350	127790_00331
hypothetical protein	cluster_460	111617_01125	102920_01595	102029_01342	101640_00314	102434_00225	101008_00881	121511_00891	121324_01360	103045_00789	101452_01714	122397_00535	112327_01350	112844_00762	101967_01093	*	*	127784_01902	127785_00826	126215_00834	127657_00942	127786_01290	137027_01324	127755_01340	101911_01350	137081_01384	101007_00464	127263_00934	127746_00575	127783_00995	137072_00655	101724_00418	101563_00104	*	*	102314_01426	127577_00179	127745_02339	127250_03557	101700_00634	102256_00620	*	*	*	*	*	*	127656_00351	*
UDP-glucose 6-dehydrogenase	cluster_461	111617_01124	102920_01596	102029_01341	101640_00313	102434_00224	101008_00880	121511_00890	121324_01361	103045_00790	101452_01713	122397_00534	112327_01351	112844_00761	101967_01092	126214_01516	137000_01141	127784_01901	127785_00825	126215_00835	127657_00943	127786_01291	137027_01323	127755_01341	101911_01349	137081_01383	101007_00465	127263_00933	127746_00576	127783_00994	137072_00654	101724_00417	101563_00103	126217_01237	127789_00702	102314_01427	127577_00178	127745_02340	127250_03558	101700_00635	102256_00621	101767_01070	101910_01236	127251_00607	126216_01678	101257_00514	102018_00622	127656_00352	127790_00332
Putative bacilysin exporter BacE	cluster_462	111617_01123	102920_01597	102029_01340	101640_00312	102434_00223	101008_00879	121511_00889	121324_01362	103045_00791	101452_01712	122397_00533	112327_01352	112844_00760	101967_01091	126214_01515	137000_01140	127784_01900	127785_00824	126215_00836	127657_00944	127786_01292	137027_01322	127755_01342	101911_01348	137081_01382	101007_00466	127263_00932	127746_00577	127783_00993	137072_00653	101724_00416	101563_00102	126217_01236	127789_00703	102314_01428	127577_00177	127745_02342	127250_03560	101700_00636	102256_00622	101767_01071	101910_01237	127251_00606	126216_01679	101257_00515	102018_00621	127656_00353	127790_00333
Helix-turn-helix	cluster_463	111617_01122	102920_01598	102029_01339	101640_00311	102434_00222	101008_00878	121511_00888	121324_01363	103045_00792	101452_01711	122397_00532	112327_01353	112844_00759	101967_01090	126214_01514	137000_01139	127784_01899	127785_00823	126215_00837	127657_00945	127786_01293	137027_01321	127755_01343	101911_01347	137081_01381	101007_00467	127263_00931	127746_00578	127783_00992	137072_00652	101724_00415	101563_00101	126217_01235	127789_00704	102314_01429	127577_00176	127745_02343	127250_03561	101700_00637	102256_00623	101767_01072	101910_01238	127251_00605	126216_01680	101257_00516	102018_00620	127656_00354	127790_00334
hypothetical protein	cluster_464	111617_01120	102920_01600	102029_01337	101640_00309	102434_00220	101008_00876	121511_00886	121324_01365	103045_00794	101452_01709	122397_00530	112327_01355	112844_00757	101967_01088	126214_01512	137000_01137	127784_01898	127785_00822	126215_00838	127657_00946	127786_01294	137027_01320	127755_01346,127755_01345	101911_01344,101911_01345	137081_01380	101007_00468	127263_00930	127746_00579	127783_00991	137072_00651	101724_00414	101563_00100	126217_01233	127789_00706	102314_01431,102314_01430	127577_00174	127745_02344	127250_03562	101700_00639	102256_00625	101767_01074,101767_01073	101910_01240,101910_01239	127251_00603,127251_00604	126216_01682,126216_01681	101257_00518,101257_00517	102018_00618,102018_00619	127656_00355	127790_00335
hypothetical protein	cluster_465	111617_01119	102920_01601	102029_01336	101640_00308	102434_00219	101008_00875	121511_00885	121324_01366	103045_00795	101452_01708	122397_00529	112327_01356	112844_00756	101967_01087	126214_01511	137000_01136	127784_01897	127785_00821	126215_00839	127657_00947	127786_01295	137027_01319	127755_01347	101911_01343	137081_01379	101007_00469	127263_00929	127746_00580	127783_00990	137072_00650	101724_00413	101563_00099	126217_01232	127789_00707	102314_01432	127577_00173	127745_02345	127250_03563	101700_00640	102256_00626	101767_01075	101910_01241	127251_00602	126216_01683	101257_00519	102018_00617	127656_00356	127790_00336
hypothetical protein	cluster_466	111617_01118	102920_01602	102029_01335	101640_00307	102434_00218	101008_00874	121511_00884	121324_01367	103045_00796	101452_01707	122397_00528	112327_01357	112844_00755	101967_01086	126214_01510	137000_01135	127784_01896	127785_00820	126215_00840	127657_00948	127786_01296	137027_01318	127755_01348	101911_01342	137081_01378	101007_00470	127263_00928	127746_00581	127783_00989	137072_00649	101724_00412	101563_00098	126217_01231	127789_00708	102314_01433	127577_00172	127745_02346	127250_03564	101700_00641	102256_00627	101767_01076	101910_01242	127251_00601	126216_01684	101257_00520	102018_00616	127656_00357	127790_00337
Phage Terminase	cluster_467	111617_01117	102920_01603	102029_01334	101640_00306	102434_00217	101008_00873	121511_00883	121324_01368	103045_00797	101452_01706	122397_00527	112327_01358	112844_00754	101967_01085	126214_01509	137000_01134	127784_01895	127785_00819	126215_00841	127657_00949	127786_01297	137027_01317	127755_01349	101911_01341	137081_01377	101007_00471	127263_00927	127746_00582	127783_00988	137072_00648	101724_00411	101563_00097	126217_01230	127789_00709	102314_01434	127577_00171	127745_02347	127250_03565	101700_00642	102256_00628	101767_01077	101910_01243	127251_00600	126216_01685	101257_00521	102018_00615	127656_00358	127790_00338
bifunctional antitoxin/transcriptional repressor RelB	cluster_468	111617_01116	102920_01604	102029_01333	101640_00305	102434_00216	101008_00872	121511_00882	121324_01369	103045_00798	101452_01705	122397_00526	112327_01359	112844_00753	101967_01084	126214_01508	137000_01133	127784_01894	127785_00818	126215_00842	127657_00950	127786_01298	137027_01316	127755_01350	101911_01340	137081_01376	101007_00472	127263_00926	127746_00583	127783_00987	137072_00647	101724_00410	101563_00096	126217_01229	127789_00710	102314_01435	127577_00170	127745_02348	127250_03566	101700_00643	102256_00629	101767_01078	101910_01244	127251_00599	126216_01686	101257_00522	102018_00614	127656_00359	127790_00339
Plasmid stabilisation system protein	cluster_469	111617_01115	102920_01605	102029_01332	101640_00304	102434_00215	101008_00871	121511_00881	121324_01370	103045_00799	101452_01704	122397_00525	112327_01360	112844_00752	101967_01083	126214_01507	137000_01132	127784_01893	127785_00817	126215_00843	127657_00951	127786_01299	137027_01315	127755_01351	101911_01339	137081_01375	101007_00473	127263_00925	127746_00584	127783_00986	137072_00646	101724_00409	101563_00095	126217_01228	127789_00711	102314_01436	127577_00168	127745_02349	127250_03567	101700_00644	102256_00630	101767_01079	101910_01245	127251_00598	126216_01687	101257_00523	102018_00613	127656_00360	127790_00340
hypothetical protein	cluster_470	*	*	*	*	*	*	*	*	*	*	*	*	*	*	*	*	*	*	*	*	*	*	*	*	137081_01374	101007_00474	127263_00924	127746_00585	127783_00985	137072_00645	101724_00408	101563_00094	126217_01227	127789_00712	102314_01437	*	*	*	101700_00645	102256_00631	*	*	*	*	*	*	*	*
Phage portal protein	cluster_471	111617_01114	102920_01606	102029_01331	101640_00303	102434_00214	101008_00870	121511_00880	121324_01371	103045_00800	101452_01703	122397_00524	112327_01361	112844_00751	101967_01082	*	*	127784_01892	127785_00816	126215_00844	127657_00952	127786_01300	137027_01314	127755_01353	101911_01337	137081_01373	101007_00475	127263_00923	127746_00586	127783_00984	137072_00644	101724_00407	101563_00093	*	*	*	*	127745_02350	127250_03568	*	*	101767_01081	101910_01247	127251_00596	126216_01689	101257_00525	102018_00611	127656_00362	127790_00342
hypothetical protein	cluster_472	111617_01113	102920_01607	102029_01330	101640_00302	102434_00213	101008_00869	121511_00879	121324_01372	103045_00801	101452_01702	122397_00523	112327_01362	112844_00750	101967_01081	*	*	127784_01891	127785_00815	126215_00845	127657_00953	127786_01301	137027_01313	127755_01354	101911_01336	137081_01372	101007_00476	127263_00922	127746_00587	127783_00983	137072_00643	101724_00406	101563_00092	*	*	102314_01438	*	127745_02351	127250_03569	101700_00647	102256_00633	101767_01082	101910_01248	127251_00595	126216_01690	101257_00526	102018_00610	127656_00363	127790_00343
Flavin mononucleotide phosphatase YbjI	cluster_473	111617_01101	102920_01619	102029_01318	101640_00290	102434_00201	101008_00857	121511_00867	121324_01384	103045_00813	101452_01690	122397_00511	112327_01374	112844_00738	101967_01069	126214_01503	*	127784_01890	127785_00814	126215_00846	127657_00954	127786_01302	137027_01312	127755_01363	101911_01327	137081_01371	101007_00477	127263_00921	127746_00588	127783_00982	137072_00642	101724_00405	101563_00091	126217_01223	127789_00716	102314_01450	127577_00163	127745_02361	127250_03579	101700_00657	102256_00643	101767_01091	101910_01257	127251_00586	126216_01699	101257_00535	102018_00601	127656_00373	127790_00351
Sugar phosphatase YidA	cluster_474	111617_01100	102920_01620	102029_01317	101640_00289	102434_00200	101008_00856	121511_00866	121324_01385	103045_00814	101452_01689	122397_00510	112327_01375	112844_00737	101967_01068	126214_01502	137000_01126	127784_01889	127785_00813	126215_00847	127657_00955	127786_01303	137027_01311	127755_01364	101911_01326	137081_01370	101007_00478	127263_00920	127746_00589	127783_00981	137072_00641	101724_00404	101563_00090	126217_01222	127789_00717	102314_01451	127577_00162	127745_02362	127250_03580	101700_00658	102256_00644	101767_01092	101910_01258	127251_00585	126216_01700	101257_00536	102018_00600	127656_00374	127790_00352
Signal recognition particle receptor FtsY	cluster_475	111617_01099	102920_01621	102029_01316	101640_00288	102434_00199	101008_00855	121511_00865	121324_01386	103045_00815	101452_01688	122397_00509	112327_01376	112844_00736	101967_01067	126214_01501	137000_01125	127784_01888	127785_00812	126215_00848	127657_00956	127786_01304	137027_01310	127755_01365	101911_01325	137081_01369	101007_00479	127263_00919	127746_00590	127783_00980	137072_00640	101724_00403	101563_00089	126217_01221	127789_00718	102314_01452	127577_00161	127745_02363	127250_03581	101700_00659	102256_00645	101767_01093	101910_01259	127251_00584	126216_01701	101257_00537	102018_00599	127656_00375	127790_00353
putative multidrug resistance protein EmrY	cluster_476	111617_01098	102920_01622	102029_01315	101640_00287	102434_00198	101008_00854	121511_00864	121324_01387	103045_00816	101452_01687	122397_00508	112327_01377	112844_00735	101967_01066	126214_01500	137000_01124	127784_01887	127785_00811	126215_00849	127657_00957	127786_01305	137027_01309	127755_01366	101911_01324	137081_01368	101007_00480	127263_00918	127746_00591	127783_00979	137072_00639	101724_00402	101563_00088	126217_01220	127789_00719	102314_01453	127577_00160	127745_02364	127250_03582	101700_00660	102256_00646	101767_01094	101910_01260	127251_00583	126216_01702	101257_00538	102018_00598	127656_00376	127790_00354
Transcription antiterminator LicT	cluster_477	111617_01097	102920_01623	102029_01314	101640_00286	102434_00197	101008_00853	121511_00863	121324_01388	103045_00817	101452_01686	122397_00507	112327_01378	112844_00734	101967_01065	126214_01499	137000_01123	127784_01886	127785_00810	126215_00850	127657_00958	127786_01306	137027_01308	127755_01367	101911_01323	137081_01367	101007_00481	127263_00917	127746_00592	127783_00978	137072_00638	101724_00401	101563_00087	126217_01219	127789_00720	102314_01454	127577_00159	127745_02365	127250_03583	101700_00661	102256_00647	101767_01095	101910_01261	127251_00582	126216_01703	101257_00539	102018_00597	127656_00377	127790_00355
PTS system beta-glucoside-specific EIIBCA component	cluster_478	111617_01096	102920_01624	102029_01313	101640_00285	102434_00196	101008_00852	121511_00862	121324_01389	103045_00818	101452_01685	122397_00506	112327_01379	112844_00733	101967_01064	126214_01498	137000_01122	127784_01885	127785_00809	126215_00851	127657_00959	127786_01307	137027_01307	127755_01368	101911_01322	137081_01366	101007_00482	127263_00916	127746_00593	127783_00977	137072_00637	101724_00400	101563_00086	126217_01218	127789_00721	102314_01455	127577_00158	127745_02366	127250_03584	101700_00662	102256_00648	101767_01096	101910_01262	127251_00581	126216_01704	101257_00540	102018_00596	127656_00378	127790_00356
Aryl-phospho-beta-D-glucosidase BglH	cluster_479	111617_01095	102920_01625	102029_01312	101640_00284	102434_00195	101008_00851	121511_00861	121324_01390	103045_00819	101452_01684	122397_00505	112327_01380	112844_00732	101967_01063	126214_01497	137000_01121	127784_01884	127785_00808	126215_00852	127657_00960	127786_01308	137027_01306	127755_01369	101911_01321	137081_01365	101007_00483	127263_00915	127746_00594	127783_00976	137072_00636	101724_00399	101563_00085	126217_01217	127789_00722	102314_01456	127577_00157	127745_02367	127250_03585	101700_00663	102256_00649	101767_01097	101910_01263	127251_00580	126216_01705	101257_00541	102018_00595	127656_00379	127790_00357
hypothetical protein	cluster_480	111617_01094	102920_01626	102029_01311	101640_00283	102434_00194	101008_00850	121511_00860	121324_01391	103045_00820	101452_01683	122397_00504	112327_01381	112844_00731	101967_01062	126214_01496	137000_01120	127784_01883	127785_00807	126215_00853	127657_00961	127786_01309	137027_01305	127755_01370	101911_01320	137081_01364	101007_00484	127263_00914	127746_00595	127783_00975	137072_00635	101724_00398	101563_00084	126217_01216	127789_00723	102314_01457	127577_00156	127745_02368	127250_03586	101700_00664	102256_00650	101767_01098	101910_01264	127251_00579	126216_01706	101257_00542	102018_00594	127656_00380	127790_00358
putative permease	cluster_481	111617_01093	102920_01627	102029_01310	101640_00282	102434_00193	101008_00849	121511_00859	121324_01392	103045_00821	101452_01682	122397_00503	112327_01382	112844_00730	101967_01061	126214_01495	137000_01119	127784_01882	127785_00806	126215_00854	127657_00962	127786_01310	137027_01304	127755_01371	101911_01319	137081_01363	101007_00485	127263_00913	127746_00596	127783_00974	137072_00634	101724_00397	101563_00083	126217_01215	127789_00724	102314_01458	127577_00155	127745_02369	127250_03587	101700_00665	102256_00651	101767_01099	101910_01265	127251_00578	126216_01707	101257_00543	102018_00593	127656_00381	127790_00359
hypothetical protein	cluster_482	111617_01092	102920_01628	102029_01309	101640_00281	102434_00192	101008_00848	121511_00858	121324_01393	103045_00822	101452_01681	122397_00502	112327_01383	112844_00729	101967_01060	126214_01494	137000_01118	127784_01881	127785_00805	126215_00855	127657_00963	127786_01311	137027_01303	127755_01372	101911_01318	137081_01362	101007_00486	127263_00912	127746_00597	127783_00973	137072_00633	101724_00396	101563_00082	126217_01214	127789_00725	102314_01459	127577_00154	127745_02370	127250_03588	101700_00666	102256_00652	101767_01100	101910_01266	127251_00577	126216_01708	101257_00544	102018_00592	127656_00382	127790_00360
30S ribosomal protein S1	cluster_483	111617_01091	102920_01629	102029_01308	101640_00280	102434_00191	101008_00847	121511_00857	121324_01394	103045_00823	101452_01680	122397_00501	112327_01384	112844_00728	101967_01059	126214_01493	137000_01117	127784_01880	127785_00804	126215_00856	127657_00964	127786_01312	137027_01302	127755_01373	101911_01317	137081_01361	101007_00487	127263_00911	127746_00598	127783_00972	137072_00632	101724_00395	101563_00081	126217_01213	127789_00726	102314_01460	127577_00153	127745_02371	127250_03589	101700_00667	102256_00653	101767_01101	101910_01267	127251_00576	126216_01709	101257_00545	102018_00591	127656_00383	127790_00361
hypothetical protein	cluster_484	111617_01090	102920_01630	102029_01307	101640_00279	102434_00190	101008_00846	121511_00856	121324_01395	103045_00824	101452_01679	122397_00500	112327_01385	112844_00727	101967_01058	126214_01492	137000_01116	127784_01879	127785_00803	126215_00857	127657_00965	127786_01313	137027_01301	127755_01374	101911_01316	137081_01360	101007_00488	127263_00910	127746_00599	127783_00971	137072_00631	101724_00394	101563_00080	126217_01212	127789_00727	102314_01461	127577_00152	127745_02372	127250_03590	101700_00668	102256_00654	101767_01102	101910_01268	127251_00575	126216_01710	101257_00546	102018_00590	127656_00384	127790_00362
PspC domain protein	cluster_485	111617_01089	102920_01631	102029_01306	101640_00278	102434_00189	101008_00845	121511_00855	121324_01396	103045_00825	101452_01678	122397_00499	112327_01386	112844_00726	101967_01057	126214_01491	137000_01115	127784_01878	127785_00802	126215_00858	127657_00966	127786_01314	137027_01300	127755_01375	101911_01315	137081_01359	101007_00489	127263_00909	127746_00600	127783_00970	137072_00630	101724_00393	101563_00079	126217_01211	127789_00728	102314_01462	127577_00151	127745_02373	127250_03591	101700_00669	102256_00655	101767_01103	101910_01269	127251_00574	126216_01711	101257_00547	102018_00589	127656_00385	127790_00363
HPr kinase/phosphorylase	cluster_486	111617_01088	102920_01632	102029_01305	101640_00277	102434_00188	101008_00844	121511_00854	121324_01397	103045_00826	101452_01677	122397_00498	112327_01387	112844_00725	101967_01056	126214_01490	137000_01114	127784_01877	127785_00801	126215_00859	127657_00967	127786_01315	137027_01299	127755_01376	101911_01314	137081_01358	101007_00490	127263_00908	127746_00601	127783_00969	137072_00629	101724_00392	101563_00078	126217_01210	127789_00729	102314_01463	127577_00150	127745_02374	127250_03592	101700_00670	102256_00656	101767_01104	101910_01270	127251_00573	126216_01712	101257_00548	102018_00588	127656_00386	127790_00364
Prolipoprotein diacylglyceryl transferase	cluster_487	111617_01087	102920_01633	102029_01304	101640_00276	102434_00187	101008_00843	121511_00853	121324_01398	103045_00827	101452_01676	122397_00497	112327_01388	112844_00724	101967_01055	126214_01489	137000_01113	127784_01876	127785_00800	126215_00860	127657_00968	127786_01316	137027_01298	127755_01377	101911_01313	137081_01357	101007_00491	127263_00907	127746_00602	127783_00968	137072_00628	101724_00391	101563_00077	126217_01209	127789_00730	102314_01464	127577_00149	127745_02375	127250_03593	101700_00671	102256_00657	101767_01105	101910_01271	127251_00572	126216_01713	101257_00549	102018_00587	127656_00387	127790_00365
hypothetical protein	cluster_488	111617_01086	102920_01634	102029_01303	101640_00275	102434_00186	101008_00842	121511_00852	121324_01399	103045_00828	101452_01675	122397_00496	112327_01389	112844_00723	101967_01054	126214_01488	137000_01112	127784_01875	127785_00799	126215_00861	127657_00969	127786_01317	137027_01297	127755_01378	101911_01312	137081_01356	101007_00492	127263_00906	127746_00603	127783_00967	137072_00627	101724_00390	101563_00076	126217_01208	127789_00731	102314_01465	127577_00148	127745_02376	127250_03594	101700_00672	102256_00658	101767_01106	101910_01272	127251_00571	126216_01714	101257_00550	102018_00586	127656_00388	127790_00366
YtxH-like protein	cluster_489	111617_01085	102920_01635	102029_01302	101640_00274	102434_00185	101008_00841	121511_00851	121324_01400	103045_00829	101452_01674	122397_00495	112327_01390	112844_00722	101967_01053	126214_01487	137000_01111	127784_01874	127785_00798	126215_00862	127657_00970	127786_01318	137027_01296	127755_01379	101911_01311	137081_01355	101007_00493	127263_00905	127746_00604	127783_00966	137072_00626	101724_00389	101563_00075	126217_01207	127789_00732	102314_01466	127577_00147	127745_02377	127250_03595	101700_00673	102256_00659	101767_01107	101910_01273	127251_00570	126216_01715	101257_00551	102018_00585	127656_00389	127790_00367
hypothetical protein	cluster_490	111617_01084	102920_01636	102029_01301	101640_00273	102434_00184	101008_00840	121511_00850	121324_01401	103045_00830	101452_01673	122397_00494	112327_01391	112844_00721	101967_01052	126214_01486	137000_01110	127784_01873	127785_00797	126215_00863	127657_00971	127786_01319	137027_01295	127755_01380	101911_01310	137081_01354	101007_00494	127263_00904	127746_00605	127783_00965	137072_00625	101724_00388	101563_00074	126217_01206	127789_00733	102314_01467	127577_00146	127745_02378	127250_03596	101700_00674	102256_00660	101767_01108	101910_01274	127251_00569	126216_01716	101257_00552	102018_00584	127656_00390	127790_00368
putative protease YhbU precursor	cluster_491	111617_01083	102920_01637	102029_01300	101640_00272	102434_00183	101008_00839	121511_00849	121324_01402	103045_00831	101452_01672	122397_00493	112327_01392	112844_00720	101967_01051	126214_01485	137000_01109	127784_01872	127785_00796	126215_00864	127657_00972	127786_01320	137027_01294	127755_00633	101911_00151	137081_01353	101007_00495	127263_00903	127746_00606	127783_00964	137072_00624	101724_00387	101563_00073	126217_01205	127789_00734	102314_01468	127577_00145	127745_00862	127250_02379	101700_00675	102256_00661	101767_01109	101910_01275	127251_00568	126216_01717	101257_00553	102018_00583	127656_00391	127790_00369
putative protease YhbU precursor	cluster_492	111617_01082	102920_01638	102029_01299	101640_00271	102434_00182	101008_00838	121511_00848	121324_01403	103045_00832	101452_01671	122397_00492	112327_01393	112844_00719	101967_01050	126214_01484	137000_01108	127784_01871	127785_00795	126215_00865	127657_00973	127786_01321	137027_01293	127755_00634	101911_00152	137081_01352	101007_00496	127263_00902	127746_00607	127783_00963	137072_00623	101724_00386	101563_00072	126217_01204	127789_00735	102314_01469	127577_00144	127745_00863	127250_02378	101700_00676	102256_00662	101767_01110	101910_01276	127251_00567	126216_01718	101257_00554	102018_00582	127656_00392	127790_00370
hypothetical protein	cluster_493	111617_01081	102920_01639	102029_01298	101640_00270	102434_00181	101008_00837	121511_00847	121324_01404	103045_00833	101452_01670	122397_00491	112327_01394	112844_00718	101967_01049	126214_01483	137000_01107	127784_01870	127785_00794	126215_00866	127657_00974	127786_01322	137027_01292	127755_00635	101911_00153	137081_01351	101007_00497	127263_00901	127746_00608	127783_00962	137072_00622	101724_00385	101563_00071	126217_01203	127789_00736	102314_01470	127577_00143	127745_00864	127250_02377	101700_00677	102256_00663	101767_01111	101910_01277	127251_00566	126216_01719	101257_00555	102018_00581	127656_00393	127790_00371
Lysine--tRNA ligase	cluster_494	111617_01080	102920_01640	102029_01297	101640_00269	102434_00180	101008_00836	121511_00846	121324_01405	103045_00834	101452_01669	122397_00490	112327_01395	112844_00717	101967_01048	126214_01482	137000_01106	127784_01869	127785_00793	126215_00867	127657_00975	127786_01323	137027_01291	127755_00636	101911_00154	137081_01350	101007_00498	127263_00900	127746_00609	127783_00961	137072_00621	101724_00384	101563_00070	126217_01202	127789_00737	102314_01471	127577_00142	127745_00865	127250_02376	101700_00678	102256_00664	101767_01112	101910_01278	127251_00565	126216_01720	101257_00556	102018_00580	127656_00394	127790_00372
Putative HAD-hydrolase YfnB	cluster_495	111617_01079	102920_01641	102029_01296	101640_00268	102434_00179	101008_00835	121511_00845	121324_01406	103045_00835	101452_01668	122397_00489	112327_01396	112844_00716	101967_01047	126214_01481	137000_01105	127784_01868	127785_00792	126215_00868	127657_00976	127786_01324	137027_01290	127755_00637	101911_00155	137081_01349	101007_00499	127263_00899	127746_00610	127783_00960	137072_00620	101724_00383	101563_00069	126217_01201	127789_00738	102314_01472	127577_00141	127745_00866	127250_02375	101700_00679	102256_00665	101767_01113	101910_01279	127251_00564	126216_01721	101257_00557	102018_00579	127656_00395	127790_00373
Phosphoserine phosphatase 1	cluster_496	111617_01078	102920_01642	102029_01295	101640_00267	102434_00178	101008_00834	121511_00844	121324_01407	103045_00836	101452_01667	122397_00488	112327_01397	112844_00715	101967_01046	126214_01480	137000_01104	127784_01867	127785_00791	126215_00869	127657_00977	127786_01325	137027_01289	127755_00638	101911_00156	137081_01348	101007_00500	127263_00898	127746_00611	127783_00959	137072_00619	101724_00382	101563_00068	126217_01200	127789_00739	102314_01473	127577_00140	127745_00867	127250_02374	101700_00680	102256_00666	101767_01114	101910_01280	127251_00563	126216_01722	101257_00558	102018_00578	127656_00396	127790_00374
Cys-tRNA(Pro)/Cys-tRNA(Cys) deacylase YbaK	cluster_497	111617_01077	102920_01643	102029_01294	101640_00266	102434_00177	101008_00833	121511_00843	121324_01408	103045_00837	101452_01666	122397_00487	112327_01398	112844_00714	101967_01045	126214_01479	137000_01103	127784_01866	127785_00790	126215_00870	127657_00978	127786_01326	137027_01288	127755_00639	101911_00157	137081_01347	101007_00501	127263_00897	127746_00612	127783_00958	137072_00618	101724_00381	101563_00067	126217_01198	127789_00741	102314_01474	127577_00139	127745_00868	127250_02373	101700_00681	102256_00667	101767_01115	101910_01281	127251_00562	126216_01723	101257_00559	102018_00577	127656_00397	127790_00375
Thiamine transporter ThiT	cluster_498	111617_01076	102920_01644	102029_01293	101640_00265	102434_00176	101008_00832	121511_00842	121324_01409	103045_00838	101452_01665	122397_00486	112327_01399	112844_00713	101967_01044	126214_01478	137000_01102	127784_01865	127785_00789	126215_00871	127657_00979	127786_01327	137027_01287	127755_00640	101911_00158	137081_01346	101007_00502	127263_00896	127746_00613	127783_00957	137072_00617	101724_00380	101563_00066	126217_01197	127789_00742	102314_01475	127577_00138	127745_00869	127250_02372	101700_00682	102256_00668	101767_01116	101910_01282	127251_00561	126216_01724	101257_00560	102018_00576	127656_00398	127790_00376
Glycosyl hydrolases family 25	cluster_499	111617_01075	102920_01645	102029_01292	101640_00264	102434_00175	101008_00831	121511_00841	121324_01410	103045_00839	101452_01664	122397_00485	112327_01400	112844_00712	101967_01043	126214_01477	137000_01101	127784_01864	127785_00788	126215_00872	127657_00980	127786_01328	137027_01286	127755_00641	101911_00159	137081_01345	101007_00503	127263_00895	127746_00614	127783_00956	137072_00616	101724_00379	101563_00065	126217_01196	127789_00743	102314_01476	127577_00137	127745_00870	127250_02371	101700_00683	102256_00669	101767_01117	101910_01283	127251_00560	126216_01725	101257_00561	102018_00575	127656_00399	127790_00377
hypothetical protein	cluster_500	111617_01074	102920_01646	102029_01291	101640_00263	102434_00174	101008_00830	121511_00840	121324_01411	103045_00840	101452_01663	122397_00484	112327_01401	112844_00711	101967_01042	126214_01476	137000_01100	127784_01863	127785_00787	126215_00873	127657_00981	127786_01329	137027_01285	127755_00642	101911_00160	137081_01344	101007_00504	127263_00894	127746_00615	127783_00955	137072_00615	101724_00378	101563_00064	126217_01195	127789_00744	102314_01477	127577_00136	127745_00871	127250_02370	101700_00684	102256_00670	101767_01118	101910_01284	127251_00559	126216_01726	101257_00562	102018_00574	127656_00400	127790_00378
hypothetical protein	cluster_501	111617_01073	102920_01647	102029_01290	101640_00262	102434_00173	101008_00829	121511_00839	121324_01412	103045_00841	101452_01662	122397_00483	112327_01402	112844_00710	101967_01041	126214_01475	137000_01099	127784_01862	127785_00786	126215_00874	127657_00982	127786_01330	137027_01284	127755_00643	101911_00161	137081_01343	101007_00505	127263_00893	127746_00616	127783_00954	137072_00614	101724_00377	101563_00063	126217_01194	127789_00745	102314_01478	127577_00135	127745_00872	127250_02369	101700_00685	102256_00671	101767_01119	101910_01285	127251_00558	126216_01727	101257_00563	102018_00573	127656_00401	127790_00379
Hydroperoxy fatty acid reductase gpx1	cluster_502	111617_01072	102920_01648	102029_01289	101640_00261	102434_00172	101008_00828	121511_00838	121324_01413	103045_00842	101452_01661	122397_00482	112327_01403	112844_00709	101967_01040	126214_01474	137000_01098	127784_01861	127785_00785	126215_00875	127657_00983	127786_01331	137027_01283	127755_00644	101911_00162	137081_01342	101007_00506	127263_00892	127746_00617	127783_00953	137072_00613	101724_00376	101563_00062	126217_01193	127789_00746	102314_01479	127577_00134	127745_00873	127250_02368	101700_00686	102256_00672	101767_01120	101910_01286	127251_00557	126216_01728	101257_00564	102018_00572	127656_00402	127790_00380
Oligoendopeptidase F, plasmid	cluster_503	111617_01071	102920_01649	102029_01288	101640_00260	102434_00171	101008_00827	121511_00837	121324_01414	103045_00843	101452_01660	122397_00481	112327_01404	112844_00708	101967_01039	126214_01473	137000_01097	127784_01860	127785_00784	126215_00876	127657_00984	127786_01332	137027_01282	127755_00645	101911_00163	137081_01341	101007_00507	127263_00891	127746_00618	127783_00952	137072_00612	101724_00375	101563_00061	126217_01192	127789_00747	102314_01480	127577_00133	127745_00874	127250_02367	101700_00687	102256_00673	101767_01121	101910_01287	127251_00556	126216_01729	101257_00565	102018_00571	127656_00403	127790_00381
Phosphoenolpyruvate carboxylase	cluster_504	111617_01070	102920_01650	102029_01287	101640_00259	102434_00170	101008_00826	121511_00836	121324_01415	103045_00844	101452_01659	122397_00480	112327_01405	112844_00707	101967_01038	126214_01472	137000_01096	127784_01859	127785_00783	126215_00877	127657_00985	127786_01333	137027_01281	127755_00646	101911_00164	137081_01340	101007_00508	127263_00890	127746_00619	127783_00951	137072_00611	101724_00374	101563_00060	126217_01191	127789_00748	102314_01481	127577_00132	127745_00875	127250_02366	101700_00688	102256_00674	101767_01122	101910_01288	127251_00555	126216_01730	101257_00566	102018_00570	127656_00404	127790_00382
Lipid II flippase FtsW	cluster_505	111617_01069	102920_01651	102029_01286	101640_00258	102434_00169	101008_00825	121511_00835	121324_01416	103045_00845	101452_01658	122397_00479	112327_01406	112844_00706	101967_01037	126214_01471	137000_01095	127784_01858	127785_00782	126215_00878	127657_00986	127786_01334	137027_01280	127755_00647	101911_00165	137081_01339	101007_00509	127263_00889	127746_00620	127783_00950	137072_00610	101724_00373	101563_00059	126217_01190	127789_00749	102314_01482	127577_00131	127745_00876	127250_02365	101700_00689	102256_00675	101767_01123	101910_01289	127251_00554	126216_01731	101257_00567	102018_00569	127656_00405	127790_00383
Elongation factor Tu	cluster_506	111617_01068	102920_01652	102029_01285	101640_00257	102434_00168	101008_00824	121511_00834	121324_01417	103045_00846	101452_01657	122397_00478	112327_01407	112844_00705	101967_01036	126214_01470	137000_01094	127784_01857	127785_00781	126215_00879	127657_00987	127786_01335	137027_01279	127755_00648	101911_00166	137081_01338	101007_00510	127263_00888	127746_00621	127783_00949	137072_00609	101724_00372	101563_00058	126217_01189	127789_00750	102314_01483	127577_00130	127745_00877	127250_02364	101700_00690	102256_00676	101767_01124	101910_01290	127251_00553	126216_01732	101257_00568	102018_00568	127656_00406	127790_00384
Triosephosphate isomerase	cluster_507	111617_01067	102920_01653	102029_01284	101640_00256	102434_00167	101008_00823	121511_00833	121324_01418	103045_00847	101452_01656	122397_00477	112327_01408	112844_00704	101967_01035	126214_01469	137000_01093	127784_01856	127785_00780	126215_00880	127657_00988	127786_01336	137027_01278	127755_00649	101911_00167	137081_01337	101007_00511	127263_00887	127746_00622	127783_00948	137072_00608	101724_00371	101563_00057	126217_01188	127789_00751	102314_01484	127577_00129	127745_00878	127250_02363	101700_00691	102256_00677	101767_01125	101910_01291	127251_00552	126216_01733	101257_00569	102018_00567	127656_00407	127790_00385
Aminoacyltransferase FemB	cluster_508	111617_01066	102920_01654	102029_01283	101640_00255	102434_00166	101008_00822	121511_00832	121324_01419	103045_00848	101452_01655	122397_00476	112327_01409	112844_00703	101967_01034	126214_01468	137000_01092	127784_01855	127785_00779	126215_00881	127657_00989	127786_01337	137027_01277	127755_00650	101911_00168	137081_01336	101007_00512	127263_00886	127746_00623	127783_00947	137072_00607	101724_00370	101563_00056	126217_01187	127789_00752	102314_01485	127577_00128	127745_00879	127250_02362	101700_00692	102256_00678	101767_01126	101910_01292	127251_00551	126216_01734	101257_00570	102018_00566	127656_00408	127790_00386
Lipid II:glycine glycyltransferase	cluster_509	111617_01065	102920_01655	102029_01282	101640_00254	102434_00165	101008_00821	121511_00831	121324_01420	103045_00849	101452_01654	122397_00475	112327_01410	112844_00702	101967_01033	126214_01467	137000_01091	127784_01854	127785_00778	126215_00882	127657_00990	127786_01338	137027_01276	127755_00651	101911_00169	137081_01335	101007_00513	127263_00885	127746_00624	127783_00946	137072_00606	101724_00369	101563_00055	126217_01186	127789_00753	102314_01486	127577_00127	127745_00880	127250_02361	101700_00693	102256_00679	101767_01127	101910_01293	127251_00550	126216_01735	101257_00571	102018_00565	127656_00409	127790_00387
Putative phosphatase	cluster_510	111617_01064	102920_01656	102029_01281	101640_00253	102434_00164	101008_00820	121511_00830	121324_01421	103045_00850	101452_01653	122397_00474	112327_01411	112844_00701	101967_01032	126214_01466	137000_01090	127784_01853	127785_00777	126215_00883	127657_00991	127786_01339	137027_01275	127755_00652	101911_00170	137081_01334	101007_00514	127263_00884	127746_00625	127783_00945	137072_00605	101724_00368	101563_00054	126217_01185	127789_00754	102314_01487	127577_00126	127745_00881	127250_02360	101700_00694	102256_00680	101767_01128	101910_01294	127251_00549	126216_01736	101257_00572	102018_00564	127656_00410	127790_00388
HD domain protein	cluster_511	111617_01063	102920_01657	102029_01280	101640_00252	102434_00163	101008_00819	121511_00829	121324_01422	103045_00851	101452_01652	122397_00473	112327_01412	112844_00700	101967_01031	126214_01465	137000_01089	127784_01852	127785_00776	126215_00884	127657_00992	127786_01340	137027_01274	127755_00653	101911_00171	137081_01333	101007_00515	127263_00883	127746_00626	127783_00944	137072_00604	101724_00367	101563_00053	126217_01184	127789_00755	102314_01488	127577_00125	127745_00882	127250_02359	101700_00695	102256_00681	101767_01129	101910_01295	127251_00548	126216_01737	101257_00573	102018_00563	127656_00411	127790_00389
hypothetical protein	cluster_512	111617_01062	102920_01658	102029_01279	101640_00251	102434_00162	101008_00818	121511_00828	121324_01423	103045_00852	101452_01651	122397_00472	112327_01413	112844_00699	101967_01030	126214_01464	137000_01088	127784_01851	127785_00775	126215_00885	127657_00993	127786_01341	137027_01273	127755_00654	101911_00172	137081_01332	101007_00516	127263_00882	127746_00627	127783_00943	137072_00603	101724_00366	101563_00052	126217_01183	127789_00756	102314_01489	127577_00124	127745_00883	127250_02358	101700_00696	102256_00682	101767_01130	101910_01296	127251_00547	126216_01738	101257_00574	102018_00562	127656_00412	127790_00390
Calcium-transporting ATPase 1	cluster_513	111617_01061	102920_01659	102029_01278	101640_00250	102434_00161	101008_00817	121511_00827	121324_01424	103045_00853	101452_01650	122397_00471	112327_01414	112844_00698	101967_01029	126214_01463	137000_01087	127784_01850	127785_00774	126215_00886	127657_00994	127786_01342	137027_01272	127755_00655	101911_00173	137081_01331	101007_00517	127263_00881	127746_00628	127783_00942	137072_00602	101724_00365	101563_00051	126217_01182	127789_00757	102314_01490	127577_00123	127745_00884	127250_02357	101700_00697	102256_00683	101767_01131	101910_01297	127251_00546	126216_01739	101257_00575	102018_00561	127656_00413	127790_00391
HTH-type transcriptional regulator KdgR	cluster_514	111617_01060	102920_01660	102029_01277	101640_00249	102434_00160	101008_00816	121511_00826	121324_01425	103045_00854	101452_01649	122397_00470	112327_01415	112844_00697	101967_01028	126214_01462	137000_01086	127784_01849	127785_00773	126215_00887	127657_00995	127786_01343	137027_01271	127755_00656	101911_00174	137081_01330	101007_00518	127263_00880	127746_00629	127783_00941	137072_00601	101724_00364	101563_00050	126217_01181	127789_00758	102314_01491	127577_00121	127745_00885	127250_02356	101700_00698	102256_00684	101767_01132	101910_01298	127251_00545	126216_01740	101257_00576	102018_00560	127656_00414	127790_00392
Heparin-sulfate lyase precursor	cluster_515	111617_01059	102920_01661	102029_01276	101640_00248	102434_00159	101008_00815	121511_00825	121324_01426	103045_00855	101452_01648	122397_00469	112327_01416	112844_00696	101967_01027	126214_01461	137000_01085	127784_01848	127785_00772	126215_00888	127657_00996	127786_01344	137027_01270	127755_00657	101911_00175	137081_01329	101007_00519	127263_00879	127746_00630	127783_00940	137072_00600	101724_00363	101563_00049	126217_01180	127789_00759	102314_01492	127577_00120	127745_00886	127250_02355	101700_00699	102256_00685	101767_01133	101910_01299	127251_00544	126216_01741	101257_00577	102018_00559	127656_00415	127790_00393
Mannose permease IID component	cluster_516	111617_01058	102920_01662	102029_01275	101640_00247	102434_00158	101008_00814	121511_00824	121324_01427	103045_00856	101452_01647	122397_00468	112327_01417	112844_00695	101967_01026	126214_01460	137000_01084	127784_01847	127785_00771	126215_00889	127657_00997	127786_01345	137027_01269	127755_00658	101911_00176	137081_01328	101007_00520	127263_00878	127746_00631	127783_00939	137072_00599	101724_00362	101563_00048	126217_01178	127789_00760	102314_01493	127577_00119	127745_00887	127250_02354	101700_00700	102256_00686	101767_01134	101910_01300	127251_00543	126216_01742	101257_00578	102018_00558	127656_00416	127790_00394
N-acetylgalactosamine permease IIC component 1	cluster_517	111617_01057	102920_01663	102029_01274	101640_00246	102434_00157	101008_00813	121511_00823	121324_01428	103045_00857	101452_01646	122397_00467	112327_01418	112844_00694	101967_01025	126214_01459	137000_01083	127784_01846	127785_00770	126215_00890	127657_00998	127786_01346	137027_01268	127755_00659	101911_00177	137081_01327	101007_00521	127263_00877	127746_00632	127783_00938	137072_00598	101724_00361	101563_00047	126217_01177	127789_00761	102314_01494	127577_00118	127745_00888	127250_02353	101700_00701	102256_00687	101767_01135	101910_01301	127251_00542	126216_01743	101257_00579	102018_00557	127656_00417	127790_00395
Fructose-specific phosphotransferase enzyme IIB component	cluster_518	111617_01056	102920_01664	102029_01273	101640_00245	102434_00156	101008_00812	121511_00822	121324_01429	103045_00858	101452_01645	122397_00466	112327_01419	112844_00693	101967_01024	126214_01458	137000_01082	127784_01845	127785_00769	126215_00891	127657_00999	127786_01347	137027_01267	127755_00660	101911_00178	137081_01326	101007_00522	127263_00876	127746_00633	127783_00937	137072_00597	101724_00360	101563_00046	126217_01176	127789_00762	102314_01495	127577_00117	127745_00889	127250_02352	101700_00702	102256_00688	101767_01136	101910_01302	127251_00541	126216_01744	101257_00580	102018_00556	127656_00418	127790_00396
Unsaturated chondroitin disaccharide hydrolase	cluster_519	111617_01055	102920_01665	102029_01272	101640_00244	102434_00155	101008_00811	121511_00821	121324_01430	103045_00859	101452_01644	122397_00465	112327_01420	112844_00692	101967_01023	126214_01457	137000_01081	127784_01844	127785_00768	126215_00892	127657_01000	127786_01348	137027_01266	127755_00661	101911_00179	137081_01325	101007_00523	127263_00875	127746_00634	127783_00936	137072_00596	101724_00359	101563_00045	126217_01175	127789_00763	102314_01496	127577_00116	127745_00890	127250_02351	101700_00703	102256_00689	101767_01137	101910_01303	127251_00540	126216_01745	101257_00581	102018_00555	127656_00419	127790_00397
PTS system mannose-specific EIIAB component	cluster_520	111617_01054	102920_01666	102029_01271	101640_00243	102434_00154	101008_00810	121511_00820	121324_01431	103045_00860	101452_01643	122397_00464	112327_01421	112844_00691	101967_01022	126214_01456	137000_01080	127784_01843	127785_00767	126215_00893	127657_01001	127786_01349	137027_01265	127755_00662	101911_00180	137081_01324	101007_00524	127263_00874	127746_00635	127783_00935	137072_00595	101724_00358	101563_00044	126217_01174	127789_00764	102314_01497	127577_00115	127745_00891	127250_02350	101700_00704	102256_00690	101767_01138	101910_01304	127251_00539	126216_01746	101257_00582	102018_00554	127656_00420	127790_00398
Gluconate 5-dehydrogenase	cluster_521	111617_01053	102920_01667	102029_01270	101640_00242	102434_00153	101008_00809	121511_00819	121324_01432	103045_00861	101452_01642	122397_00463	112327_01422	112844_00690	101967_01021	126214_01455	137000_01079	127784_01842	127785_00766	126215_00894	127657_01002	127786_01350	137027_01264	127755_00663	101911_00181	137081_01323	101007_00525	127263_00873	127746_00636	127783_00934	137072_00594	101724_00357	101563_00043	126217_01173	127789_00765	102314_01498	127577_00114	127745_00892	127250_02349	101700_00705	102256_00691	101767_01139	101910_01305	127251_00538	126216_01747	101257_00583	102018_00553	127656_00421	127790_00399
hypothetical protein	cluster_522	111617_01052	102920_01668	102029_01269	101640_00241	102434_00152	101008_00808	121511_00818	121324_01433	103045_00862	101452_01641	122397_00462	112327_01423	112844_00689	101967_01020	126214_01454	137000_01078	127784_01841	127785_00765	126215_00895	127657_01003	127786_01351	137027_01263	127755_00664	101911_00182	137081_01322	101007_00526	127263_00872	127746_00637	127783_00933	137072_00593	101724_00356	101563_00042	126217_01172	127789_00766	102314_01499	127577_00113	127745_00893	127250_02348	101700_00706	102256_00692	101767_01140	101910_01306	127251_00537	126216_01748	101257_00584	102018_00552	127656_00422	127790_00400
2-dehydro-3-deoxygluconokinase	cluster_523	111617_01051	102920_01669	102029_01268	101640_00240	102434_00151	101008_00807	121511_00817	121324_01434	103045_00863	101452_01640	122397_00461	112327_01424	112844_00688	101967_01019	126214_01453	137000_01077	127784_01840	*	126215_00896	127657_01004	127786_01352	137027_01262	127755_00665	101911_00183	137081_01321	101007_00527	127263_00871	127746_00638	127783_00932	137072_00592	101724_00355	101563_00041	126217_01171	127789_00767	102314_01500	127577_00112	127745_00894	127250_02347	101700_00707	102256_00693	101767_01141	101910_01307	127251_00536	126216_01749	*	102018_00551	127656_00423	127790_00401
KHG/KDPG aldolase	cluster_524	111617_01050	102920_01670	102029_01267	101640_00239	102434_00150	101008_00806	121511_00816	121324_01435	103045_00864	101452_01639	122397_00460	112327_01425	112844_00687	101967_01018	126214_01452	137000_01076	127784_01839	127785_00763	126215_00897	127657_01005	127786_01353	137027_01261	127755_00666	101911_00184	137081_01320	101007_00528	127263_00870	127746_00639	127783_00931	137072_00591	101724_00354	101563_00040	126217_01170	127789_00768	102314_01501	127577_00111	127745_00895	127250_02346	101700_00708	102256_00694	101767_01142	101910_01308	127251_00535	126216_01750	101257_00585	102018_00550	127656_00424	127790_00402
2-deoxyglucose-6-phosphate phosphatase	cluster_525	111617_01049	102920_01671	102029_01266	101640_00238	102434_00149	101008_00805	121511_00815	121324_01436	103045_00865	101452_01638	122397_00459	112327_01426	112844_00686	101967_01017	126214_01451	137000_01075	127784_01838	127785_00762	126215_00898	127657_01006	127786_01354	137027_01260	127755_00667	101911_00185	137081_01319	101007_00529	127263_00869	127746_00640	127783_00930	137072_00590	101724_00353	101563_00039	126217_01169	127789_00769	102314_01502	127577_00110	127745_00896	127250_02345	101700_00709	102256_00695	101767_01143	101910_01309	127251_00534	126216_01751	101257_00586	102018_00549	127656_00425	127790_00403
Epoxyqueuosine reductase	cluster_526	111617_01048	102920_01672	102029_01265	101640_00237	102434_00148	101008_00804	121511_00814	121324_01437	103045_00866	101452_01637	122397_00458	112327_01427	112844_00685	101967_01016	126214_01449	137000_01073	127784_01837	127785_00761	126215_00899	127657_01007	127786_01355	137027_01259	127755_00668	101911_00186	137081_01318	101007_00530	127263_00868	127746_00641	127783_00929	137072_00589	101724_00352	101563_00038	126217_01168	127789_00770	102314_01503	127577_00109	127745_00897	127250_02344	101700_00710	102256_00696	101767_01144	101910_01310	127251_00533	126216_01752	101257_00587	102018_00548	127656_00426	127790_00404
Peptide chain release factor 2	cluster_527	111617_01047	102920_01673	102029_01264	101640_00236	102434_00147	101008_00803	121511_00813	121324_01438	103045_00867	101452_01636	122397_00457	112327_01428	112844_00684	101967_01015	126214_01448	137000_01072	127784_01836	127785_00760	126215_00900	127657_01008	127786_01356	137027_01258	127755_00669	101911_00187	137081_01317	101007_00531	127263_00867	127746_00642	127783_00928	137072_00588	101724_00351	101563_00037	126217_01167	127789_00771	102314_01504	127577_00108	127745_00898	127250_02343	101700_00711	102256_00697	101767_01145	101910_01311	127251_00532	126216_01753	101257_00588	102018_00547	127656_00427	127790_00405
Cell division ATP-binding protein FtsE	cluster_528	111617_01046	102920_01674	102029_01263	101640_00235	102434_00146	101008_00802	121511_00812	121324_01439	103045_00868	101452_01635	122397_00456	112327_01429	112844_00683	101967_01014	126214_01447	137000_01071	127784_01835	127785_00759	126215_00901	127657_01009	127786_01357	137027_01257	127755_00670	101911_00188	137081_01316	101007_00532	127263_00866	127746_00643	127783_00927	137072_00587	101724_00350	101563_00036	126217_01166	127789_00772	102314_01505	127577_00107	127745_00899	127250_02342	101700_00712	102256_00698	101767_01146	101910_01312	127251_00531	126216_01754	101257_00589	102018_00546	127656_00428	127790_00406
Cell division protein FtsX	cluster_529	111617_01045	102920_01675	102029_01262	101640_00234	102434_00145	101008_00801	121511_00811	121324_01440	103045_00869	101452_01634	122397_00455	112327_01430	112844_00682	101967_01013	126214_01446	137000_01070	127784_01834	127785_00758	126215_00902	127657_01010	127786_01358	137027_01256	127755_00671	101911_00189	137081_01315	101007_00533	127263_00865	127746_00644	127783_00926	137072_00586	101724_00349	101563_00035	126217_01165	127789_00773	102314_01506	127577_00106	127745_00900	127250_02341	101700_00713	102256_00699	101767_01147	101910_01313	127251_00530	126216_01755	101257_00590	102018_00545	127656_00429	127790_00407
putative metallo-hydrolase	cluster_530	111617_01044	102920_01676	102029_01261	101640_00233	102434_00144	101008_00800	121511_00810	121324_01441	103045_00870	101452_01633	122397_00454	112327_01431	112844_00681	101967_01012	126214_01445	137000_01069	127784_01833	127785_00757	126215_00903	127657_01011	127786_01359	137027_01255	127755_00672	101911_00190	137081_01314	101007_00534	127263_00864	127746_00645	127783_00925	137072_00585	101724_00348	101563_00034	126217_01164	127789_00774	102314_01507	127577_00105	127745_00901	127250_02340	101700_00714	102256_00700	101767_01148	101910_01314	127251_00529	126216_01756	101257_00591	102018_00544	127656_00430	127790_00408
Diacetyl reductase [(S)-acetoin forming]	cluster_531	111617_01043	102920_01677	102029_01260	101640_00232	102434_00143	101008_00799	121511_00809	121324_01442	103045_00871	101452_01632	122397_00453	112327_01432	112844_00680	101967_01011	126214_01444	137000_01068	127784_01832	127785_00756	126215_00904	127657_01012	127786_01360	137027_01254	127755_00673	101911_00191	137081_01313	101007_00535	127263_00863	127746_00646	127783_00924	137072_00584	101724_00347	101563_00033	126217_01163	127789_00775	102314_01508	127577_00104	127745_00902	127250_02339	101700_00715	102256_00701	101767_01149	101910_01315	127251_00528	126216_01757	101257_00592	102018_00543	*	127790_00409
hypothetical protein	cluster_532	111617_01042	102920_01678	102029_01259	101640_00231	102434_00142	101008_00798	121511_00808	121324_01443	103045_00872	101452_01631	122397_00452	112327_01433	112844_00679	101967_01010	126214_01443	137000_01067	127784_01831	127785_00755	126215_00905	127657_01013	127786_01361	137027_01253	127755_00674	101911_00192	137081_01312	101007_00536	127263_00862	127746_00647	127783_00923	137072_00583	101724_00346	101563_00032	126217_01162	127789_00776	102314_01509	127577_00103	127745_00903	127250_02338	101700_00716	102256_00702	101767_01151	101910_01317	127251_00526	126216_01759	101257_00594	102018_00541	127656_00432	127790_00410
Aspartate aminotransferase	cluster_533	111617_01041	102920_01679	102029_01258	101640_00230	102434_00141	101008_00797	121511_00807	121324_01444	103045_00873	101452_01630	122397_00451	112327_01434	112844_00678	101967_01009	126214_01442	137000_01066	127784_01830	127785_00754	126215_00906	127657_01014	127786_01362	137027_01252	127755_00675	101911_00193	137081_01311	101007_00537	127263_00861	127746_00648	127783_00922	137072_00582	101724_00345	101563_00031	126217_01161	127789_00777	102314_01510	127577_00102	127745_00904	127250_02337	101700_00717	102256_00703	101767_01152	101910_01318	127251_00525	126216_01760	101257_00595	102018_00540	127656_00433	127790_00411
Asparagine--tRNA ligase	cluster_534	111617_01040	102920_01680	102029_01257	101640_00229	102434_00140	101008_00796	121511_00806	121324_01445	103045_00874	101452_01629	122397_00450	112327_01435	112844_00677	101967_01008	126214_01441	137000_01065	127784_01829	127785_00753	126215_00907	127657_01015	127786_01363	137027_01251	127755_00676	101911_00194	137081_01310	101007_00538	127263_00860	127746_00649	127783_00921	137072_00581	101724_00344	101563_00030	126217_01160	127789_00778	102314_01511	127577_00101	127745_00905	127250_02336	101700_00718	102256_00704	101767_01153	101910_01319	127251_00524	126216_01761	101257_00596	102018_00539	127656_00434	127790_00412
glmZ(sRNA)-inactivating NTPase	cluster_535	111617_01039	102920_01681	102029_01256	101640_00228	102434_00139	101008_00795	121511_00805	121324_01446	103045_00875	101452_01628	122397_00449	112327_01436	112844_00676	101967_01007	126214_01440	137000_01064	127784_01828	127785_00752	126215_00908	127657_01016	127786_01364	137027_01250	127755_00677	101911_00195	137081_01309	101007_00539	127263_00859	127746_00650	127783_00920	137072_00580	101724_00343	101563_00029	126217_01159	127789_00779	102314_01512	127577_00100	127745_00906	127250_02335	101700_00719	102256_00705	101767_01154	101910_01320	127251_00523	126216_01762	101257_00597	102018_00538	127656_00435	127790_00413
Putative gluconeogenesis factor	cluster_536	111617_01038	102920_01682	102029_01255	101640_00227	102434_00138	101008_00794	121511_00804	121324_01447	103045_00876	101452_01627	122397_00448	112327_01437	112844_00675	101967_01006	126214_01439	137000_01063	127784_01827	127785_00751	126215_00909	127657_01017	127786_01365	137027_01249	127755_00678	101911_00196	137081_01308	101007_00540	127263_00858	127746_00651	127783_00919	137072_00579	101724_00342	101563_00028	126217_01158	127789_00780	102314_01513	127577_00099	127745_00907	127250_02334	101700_00720	102256_00706	101767_01155	101910_01321	127251_00522	126216_01763	101257_00598	102018_00537	127656_00436	127790_00414
Putative sporulation transcription regulator WhiA	cluster_537	111617_01037	102920_01683	102029_01254	101640_00226	102434_00137	101008_00793	121511_00803	121324_01448	103045_00877	101452_01626	122397_00447	112327_01438	112844_00674	101967_01005	126214_01438	137000_01062	127784_01826	127785_00750	126215_00910	127657_01018	127786_01366	137027_01248	127755_00679	101911_00197	137081_01307	101007_00541	127263_00857	127746_00652	127783_00918	137072_00578	101724_00341	101563_00027	126217_01157	127789_00781	102314_01514	127577_00098	127745_00908	127250_02333	101700_00721	102256_00707	101767_01156	101910_01322	127251_00521	126216_01764	101257_00599	102018_00536	127656_00437	127790_00415
DNA-invertase hin	cluster_538	*	*	*	*	*	*	*	*	*	*	*	*	*	*	126214_01436	137000_01061	*	*	*	*	*	*	*	101911_00462	137081_01306	101007_00542	127263_00856	127746_00653	127783_00916	*	*	101563_00026	126217_01156	127789_00782	102314_01515	127577_00097	127745_00909	127250_02332	101700_00389	102256_01699	*	*	*	*	101257_01416	*	*	*
hypothetical protein	cluster_539	*	*	*	*	*	*	*	*	*	*	*	*	*	*	*	*	127784_01657	127785_00932	126215_01950	127657_01749	127786_00768	137027_01065	*	*	*	101007_00543	*	*	*	*	*	*	*	127789_00783	*	127577_00096	127745_00910	127250_02331	*	*	*	*	*	*	*	*	127656_00820	*
HTH-type transcriptional regulator ImmR	cluster_540	*	*	*	*	*	*	*	*	*	*	*	*	*	*	*	*	127784_01656	127785_00931	126215_01951	127657_01750	127786_00767	137027_01064	*	*	*	101007_00544	*	*	*	*	*	*	*	127789_00784	*	127577_00095	127745_00911	127250_02330	*	*	*	*	*	*	*	*	127656_00821	*
hypothetical protein	cluster_541	*	*	*	*	*	*	*	*	*	*	*	*	*	*	*	*	*	*	*	*	*	*	127755_00578	101911_00981	137081_00195	101007_00545	*	*	*	137072_01336	*	101563_00265	126217_00232	127789_00035	102314_01226	127577_00473	127745_01791	127250_02851	*	*	*	*	*	*	*	*	*	127790_00655
hypothetical protein	cluster_542	*	*	*	*	*	*	*	*	*	*	*	*	*	*	*	137000_03645	*	*	*	*	*	*	127755_00577	101911_00980	137081_00196	101007_00546	*	*	*	137072_01337	101724_01404,101724_01403	101563_00264	126217_01057,126217_00233	127789_00034	102314_01227	127577_00472	*	*	*	*	101767_00753	101910_00582	127251_01407	126216_01313	101257_01689	102018_00366	*	127790_00654
hypothetical protein	cluster_543	*	102920_01160	*	101640_00873	*	101008_01056	121511_01726	*	*	*	*	*	112844_00903,112844_00822	101967_00678	*	137000_01294	127784_01144	127785_00988	126215_01016	127657_00832	127786_00970	137027_00434	127755_00576	101911_00979	137081_00197,137081_01096	101007_00547	*	*	*	*	*	*	126217_00234	*	102314_01228	*	127745_00175	127250_03644,127250_00852	*	*	*	*	*	*	*	*	*	*
hypothetical protein	cluster_544	*	*	*	*	*	*	*	*	*	*	*	*	*	*	*	*	*	*	*	*	*	*	*	*	*	101007_00548	*	*	*	*	*	*	126217_00244	*	*	*	*	*	*	*	*	*	*	*	*	*	*	*
Helix-turn-helix	cluster_545	*	*	*	*	*	*	*	*	*	*	*	*	*	*	*	*	*	*	*	*	*	*	*	*	*	101007_00549	*	*	*	*	*	*	*	*	*	127577_00092	*	127250_02327	*	*	*	*	*	*	101257_01148	*	127656_00827	*
Phage antirepressor protein KilAC domain protein	cluster_546	*	*	*	*	*	*	*	*	*	*	*	*	*	*	*	*	*	*	*	*	*	*	*	*	*	101007_00550	*	*	*	*	*	*	*	127789_00791	*	127577_00091	127745_00918	127250_02326	*	*	*	*	*	*	101257_01150	*	127656_00828	*
hypothetical protein	cluster_547	*	102920_01123	*	*	*	101008_01019	*	*	*	*	*	*	112844_00940	101967_00641	*	137000_02944	127784_00457	127785_00380	126215_00643	127657_00439	127786_00537	137027_01778	*	*	*	101007_00551	*	*	*	*	*	*	*	127789_00792	102314_01338	127577_00265,127577_00090	127745_00919	127250_02325	*	*	*	*	*	*	*	*	127656_01487	*
hypothetical protein	cluster_548	*	*	*	*	*	*	*	*	*	*	*	*	*	*	*	*	*	*	*	*	*	*	*	*	*	101007_00552	*	*	*	*	*	*	*	127789_00793	*	127577_00089	127745_00920	127250_02324	*	*	*	*	*	*	*	*	*	*
hypothetical protein	cluster_549	*	*	*	*	*	*	*	*	*	*	*	*	*	*	*	*	*	*	*	*	*	*	*	*	137081_01302	101007_00553	127263_00852	127746_00657	127783_00912	*	*	101563_00022	126217_01152	127789_00794	*	127577_00088	127745_00921	127250_02323	*	*	*	*	*	*	*	*	*	*
hypothetical protein	cluster_550	111617_00602	102920_01125	102029_00744	101640_01437	102434_00661	101008_01021	121511_00073	121324_00808	103045_00327	101452_00736	122397_00959	112327_01114	112844_00938	101967_00643	126214_00075	137000_02025	127784_00455	127785_00378	126215_00641	127657_00437	127786_00535	137027_01780	*	*	137081_00281	101007_00554	*	*	*	137072_01379	101724_00690	*	126217_00730	127789_00883	102314_01340,102314_00646	127577_00263,127577_00087	127745_00922	127250_01428,127250_02322	*	*	101767_00168	101910_00913	127251_01721	126216_01527	101257_01141,101257_00182	102018_01215	127656_01485	*
hypothetical protein	cluster_551	111617_00603	*	102029_00743	101640_01436	102434_00660	*	121511_00074	121324_00807	103045_00326	101452_00737	122397_00958	112327_01115	*	*	126214_00076	137000_02024	127784_00454	127785_00377	126215_00640	127657_00436	127786_00534	137027_01781	*	*	137081_00282	101007_00555	*	*	*	137072_01378	101724_00689	*	126217_00729	127789_00882	102314_01341,102314_00647	127577_00262,127577_00086	127745_00923	127250_01427,127250_02321	*	*	101767_00169	101910_00914	127251_01720	126216_01528	101257_01140,101257_00183	102018_01216	127656_01484	*
DNA replication protein DnaD	cluster_552	111617_00604	102920_01126	102029_00742	101640_01435	102434_00659	101008_01022	121511_00075	121324_00806	103045_00325	101452_00738	122397_00957	112327_01116	112844_00937	101967_00644	126214_00077	137000_02023	127784_00453	127785_00376	126215_00639	127657_00435	127786_00533	137027_01782	*	*	137081_00283	101007_00556	*	*	*	137072_01377	101724_00688	*	126217_00728	127789_00881,127789_00795	102314_00648,102314_01342	127577_00793	127745_00924	127250_01426,127250_02320	*	*	101767_00170	101910_00915	127251_01719	126216_01529	*	102018_01217	127656_01483	*
hypothetical protein	cluster_553	111617_00605	102920_01127	102029_00741	101640_01434	102434_00658	101008_01023	121511_00076	121324_00805	103045_00324	101452_00739	122397_00956	112327_01117	112844_00936	101967_00645	126214_00078	137000_02022	127784_00452	127785_00375	126215_00638	127657_00434	127786_00532	137027_01783	*	*	*	101007_00557	*	*	*	137072_01376	*	*	*	127789_00880,127789_00796	*	*	127745_00925	127250_02319	*	*	101767_00171	101910_00916	127251_01718	126216_01530	101257_01076	102018_01218	127656_01482	*
hypothetical protein	cluster_554	111617_00606	102920_01128	102029_00740	101640_01433	102434_00657	101008_01024	121511_00077	121324_00804	103045_00323	101452_00740	122397_00955	112327_01118	112844_00935	101967_00646	126214_00079	137000_02021	127784_00451	127785_00374	126215_00637	127657_00433	127786_00531	137027_01784	*	*	*	101007_00558	*	*	*	137072_01375	*	*	*	127789_00879,127789_00797	102314_01343	127577_01886,127577_01671	127745_00926	127250_02318	*	*	101767_00172	101910_00917	127251_01717	126216_01531	*	102018_01219	127656_01481	*
hypothetical protein	cluster_555	111617_00607	102920_01129	102029_00739	101640_01432	102434_00656	101008_01025	121511_00078	121324_00803	103045_00322	101452_00741	122397_00954	112327_01119	112844_00934	101967_00647	126214_00080	137000_02020	127784_00450	127785_00373	126215_00636	127657_00432	127786_00530	137027_01785	*	*	137081_00285	101007_00559	*	*	*	*	101724_00686	*	126217_00726	127789_00798	102314_01219	*	*	127250_01492	*	*	101767_00173	101910_00918	127251_01716	126216_01532	101257_01077	102018_01220	127656_01480	*
hypothetical protein	cluster_556	111617_00608	102920_01130	102029_00738	101640_01431	102434_00655	101008_01026	121511_00079	121324_00802	103045_00321	101452_00742	122397_00953	112327_01120	112844_00933	101967_00648	126214_00081	137000_02019	127784_00449	127785_00372	126215_00635	127657_00431	127786_00529	137027_01786	*	*	137081_00286	101007_00560	*	*	*	*	101724_00685	*	126217_00725	127789_00799	102314_01825,102314_01922	*	*	127250_00052,127250_03888	*	*	101767_00174	101910_00919	127251_01715	126216_01533	101257_01078	102018_01221	127656_01479	127790_01113
recombination and repair protein RecT	cluster_557	*	*	*	*	*	*	*	*	*	*	*	*	*	*	*	*	*	*	*	*	*	*	*	*	*	101007_00561	*	*	*	*	*	*	*	*	*	127577_00834	*	127250_03889	*	*	*	*	*	*	*	*	*	*
hypothetical protein	cluster_558	*	*	*	*	*	*	*	*	*	*	*	*	*	*	*	*	127784_00447	127785_00370	126215_00633	127657_00429	127786_00527	137027_01788	*	*	137081_00288	101007_00562	*	*	*	*	*	*	126217_00723	127789_00801	102314_00570	127577_01344	*	127250_03890	*	*	*	*	*	*	101257_00371	*	*	*
PD-(D/E)XK nuclease superfamily protein	cluster_559	*	*	*	*	*	*	*	*	*	*	*	*	*	*	*	*	127784_00446	127785_00369	126215_00632	127657_00428	127786_00526	137027_01789	*	*	137081_00289	101007_00563	*	*	*	*	101724_00683	*	126217_00722	127789_00802	102314_01347,102314_00569	*	127745_03335	127250_03891,127250_00050	*	*	101767_00176	101910_00921	127251_01713	126216_01535	101257_01132,101257_00372	102018_01223	127656_01477	127790_01115
hypothetical protein	cluster_560	111617_00611	102920_01133	102029_00735	101640_01428	102434_00652	101008_01029	121511_00082	121324_00799	103045_00318	101452_00745	122397_00950	112327_01123	112844_00930	101967_00651	126214_00084	137000_02016	127784_00442	127785_00365	126215_00628	127657_00424	127786_00522	137027_01793	*	*	137081_00291	101007_00564	*	*	*	*	*	*	126217_00720	127789_00803	102314_00566	127577_01057,127577_01020	*	127250_03892,127250_00048	*	*	101767_00178	101910_00923	127251_01711	126216_01537	101257_00375	102018_01225	127656_01476	127790_01117
Lactococcus phage M3 protein	cluster_561	111617_00612	102920_01134	102029_00734	101640_01427	102434_00651	101008_01030	121511_00083	121324_00798	103045_00317	101452_00746	122397_00949	112327_01124	112844_00929	101967_00652	126214_00085	137000_02015	127784_00441	127785_00364	126215_00627	127657_00423	127786_00521	137027_01794	*	*	137081_00292	101007_00565	*	*	*	*	*	*	126217_00719	127789_00804	102314_00565	127577_01056,127577_01019	*	127250_00938,127250_00758	*	*	101767_00179	101910_00924	127251_01710	126216_01538	101257_00374	102018_01226	127656_01475	127790_01118
hypothetical protein	cluster_562	*	102920_01135	*	*	*	101008_01031	*	*	*	*	*	*	112844_00928	101967_00653	126214_01409,126214_00086	137000_02014	*	*	*	*	*	*	127755_00710	101911_00228	137081_00293	101007_00566	*	*	*	*	101724_00680	*	126217_00718	127789_00805	102314_01542,102314_01344	127577_00615,127577_01018	*	127250_00759,127250_00939	*	*	*	*	*	*	*	*	127656_01474	*
hypothetical protein	cluster_563	111617_00525	102920_00347	102029_00399	101640_00914	102434_00385	101008_00380	121511_00564	121324_00544	103045_00586	101452_00405	122397_00626	112327_00364	112844_00598	101967_00558	126214_00833	137000_01297	127784_00952	127785_00507	126215_00405	127657_00623	127786_00741	137027_02134	*	*	*	101007_00567	*	*	*	*	*	*	*	127789_01133,127789_00156	102314_00537,102314_01820	127577_01064,127577_01029	127745_00715	*	*	*	101767_00565	101910_00232	127251_00972	126216_00794	101257_01297	102018_01028	*	*
gp58-like protein	cluster_564	*	*	*	*	*	*	*	*	*	*	*	*	*	*	*	*	127784_00964	127785_00337	126215_00575	*	127786_01460	137027_01129	*	*	*	101007_00568	*	*	*	*	*	*	126217_01575	127789_00157	*	127577_01072,127577_01065	127745_00574	127250_01243	*	*	*	*	*	*	*	*	*	*
Transposase	cluster_565	111617_00376	102920_00847	102029_00202	101640_01397	102434_01077	101008_01683	121511_01492	121324_00756	103045_01602	101452_01026	122397_01566	112327_00574	112844_00198	101967_01232	126214_00442	137000_02837	127784_01688	127785_00963	126215_01919	127657_01718	127786_00800	137027_01096	127755_00583	101911_00735	137081_00968	101007_00569	127263_00143	127746_00097	127783_00395	137072_00092	101724_01405	101563_00470	126217_01050	*	102314_01023	127577_00638	*	127250_02000	101700_00453	102256_01005	101767_00188	101910_00346	127251_00876	126216_00180	101257_00001	102018_00251	127656_01143	*
hypothetical protein	cluster_566	*	*	*	*	*	*	*	*	*	*	*	*	*	*	126214_01432	137000_01057	127784_00057	127785_00592	126215_00295	127657_00786	127786_00665	137027_01428	*	*	137081_00829	101007_00570	*	*	*	*	*	*	*	127789_00789	102314_01519	127577_00093	127745_00916	127250_02328	*	*	*	*	*	*	*	*	127656_00826	127790_01749
Peptidoglycan DL-endopeptidase CwlO precursor	cluster_567	111617_01587	102920_01345	102029_00965	101640_01683	102434_01560	101008_00736	121511_00751	121324_01132	103045_00677	101452_00773	122397_01426	112327_01205	112844_01234	101967_00910	126214_00710	137000_01382	127784_00359	127785_00057	126215_01329	127657_00612	127786_00238	137027_02111	127755_00781	101911_01067	137081_00900	101007_00583	127263_00020	127746_00497	127783_01121	137072_00992	101724_00572	101563_00901	126217_01120	127789_00861	102314_01160	127577_01334	127745_01650	127250_02843	*	*	101767_00589	101910_00421	127251_01048	126216_01094	101257_00360	102018_00934	127656_00584	127790_00738
Ribose-phosphate pyrophosphokinase	cluster_568	111617_01586	102920_01344	102029_00966	101640_01684	102434_01561	101008_00735	121511_00750	121324_01131	103045_00678	101452_00774	122397_01427	112327_01204	112844_01233	101967_00909	126214_00711	137000_01383	127784_00358	127785_00056	126215_01330	127657_00611	127786_00239	137027_02110	127755_00780	101911_01068	137081_00901	101007_00584	127263_00021	127746_00496	127783_01120	137072_00993	101724_00571	101563_00900	126217_01119	127789_00860	102314_01161	127577_01333	127745_01649	127250_02842	101700_01017	102256_00822	101767_00590	101910_00422	127251_01049	126216_01093	101257_00359	102018_00933	127656_00585	127790_00739
DNA repair protein RecO	cluster_569	111617_01585	102920_01343	102029_00967	101640_01685	102434_01562	101008_00734	121511_00749	121324_01130	103045_00679	101452_00775	122397_01428	112327_01203	112844_01232	101967_00908	126214_00712	137000_01384	127784_00357	127785_00055	126215_01331	127657_00610	127786_00240	137027_02109	127755_00779	101911_01069	137081_00902	101007_00585	127263_00022	127746_00495	127783_01119	137072_00994	101724_00570	101563_00899	126217_01118	127789_00859	102314_01162	127577_01332	127745_01648	127250_02841	101700_01018	102256_00821	101767_00591	101910_00423	127251_01050	126216_01092	101257_00358	102018_00932	127656_00586	127790_00740
Phosphate acyltransferase	cluster_570	111617_01584	102920_01342	102029_00968	101640_01686	102434_01563	101008_00733	121511_00748	121324_01129	103045_00680	101452_00776	122397_01429	112327_01202	112844_01231	101967_00907	126214_00713	137000_01385	127784_00356	127785_00054	126215_01332	127657_00609	127786_00241	137027_02108	127755_00778	101911_01070	137081_00903	101007_00586	127263_00023	127746_00494	127783_01118	137072_00995	101724_00569	101563_00898	126217_01117	127789_00858	102314_01163	127577_01331	127745_00029	127250_02840	101700_01019	102256_00820	101767_00592	101910_00424	127251_01051	126216_01091	101257_00357	102018_00931	127656_00587	127790_00741
Acyl carrier protein	cluster_571	111617_01583	102920_01341	102029_00969	101640_01687	102434_01564	101008_00732	121511_00747	121324_01128	103045_00681	101452_00777	122397_01430	112327_01201	112844_01230	101967_00906	126214_00714	137000_01386	127784_00355	127785_00053	126215_01333	127657_00608	127786_00242	137027_02107	127755_00777	101911_01071	137081_00904	101007_00587	127263_00024	127746_00493	127783_01117	137072_00996	101724_00568	101563_00897	126217_01116	127789_00857	102314_01164	127577_01330	127745_00028	127250_02839	101700_01020	102256_00819	101767_00593	101910_00425	127251_01052	126216_01090	101257_00356	102018_00930	127656_00588	127790_00742
Phosphoribosylaminoimidazole-succinocarboxamide synthase	cluster_572	111617_01582	102920_01340	102029_00970	101640_01688	102434_01565	101008_00731	121511_00746	121324_01127	103045_00682	101452_00778	122397_01431	112327_01200	112844_01229	101967_00905	126214_00715	137000_01387	127784_00354	127785_00052	126215_01334	127657_00607	127786_00243	137027_02106	127755_00776	101911_01072	137081_00905	101007_00588	127263_00025	127746_00492	127783_01116	137072_00997	101724_00567	101563_00896	126217_01115	127789_00856	102314_01165	127577_01329	127745_00027	127250_02838	101700_01021	102256_00818	101767_00594	101910_00426	127251_01053	126216_01089	101257_00355	102018_00929	127656_00589	127790_00743
Phosphoribosylformylglycinamidine synthase	cluster_573	111617_01581	102920_01339	102029_00971	101640_01689	102434_01566	101008_00730	121511_00745	121324_01126	103045_00683	101452_00779	122397_01432	112327_01199	112844_01228	101967_00904	126214_00716	137000_01388	127784_00353	127785_00051	126215_01335	127657_00606	127786_00244	137027_02105	127755_00775	101911_01082	137081_00906	101007_00589	127263_00026	127746_00491	127783_01115	137072_00998	101724_00566	101563_00895	126217_01114	127789_00855	102314_01166	127577_01328	127745_00026	127250_02837	101700_01022	102256_00817	101767_00595	101910_00427	127251_01054	126216_01088	101257_00354	102018_00928	127656_00590	127790_00744
Amidophosphoribosyltransferase precursor	cluster_574	111617_01580	102920_01338	102029_00972	101640_01690	102434_01567	101008_00729	121511_00744	121324_01125	103045_00684	101452_00780	122397_01433	112327_01198	112844_01227	101967_00903	126214_00717	137000_01389	127784_00352	127785_00050	126215_01336	127657_00605	127786_00245	137027_02104	127755_00774	101911_01083	137081_00907	101007_00590	127263_00027	127746_00490	127783_01114	137072_00999	101724_00565	101563_00894	126217_01113	127789_00854	102314_01167	127577_01327	127745_00025	127250_02836	101700_01023	102256_00816	101767_00596	101910_00428	127251_01055	126216_01087	101257_00353	102018_00927	127656_00591	127790_00745
Phosphoribosylformylglycinamidine cyclo-ligase	cluster_575	111617_01579	102920_01337	102029_00973	101640_01691	102434_01568	101008_00728	121511_00743	121324_01124	103045_00685	101452_00781	122397_01434	112327_01197	112844_01226	101967_00902	126214_00718	137000_01390,137000_03437	127784_00351	127785_00049	126215_01337	127657_00604	127786_00246	137027_02103	127755_00773	101911_01084	137081_00908	101007_00591	127263_00028	127746_00489	127783_01113	137072_01000	101724_00564	101563_00893	126217_01112	127789_00853	102314_01168	127577_01326	127745_02650,127745_00024	127250_02064,127250_02835	101700_01024	102256_00815	101767_00597	101910_00429	127251_01056	126216_01086	101257_00352	102018_00926	127656_00592	127790_00746
Phosphoribosylglycinamide formyltransferase	cluster_576	111617_01578	102920_01336	102029_00974	101640_01692	102434_01569	101008_00727	121511_00742	121324_01123	103045_00686	101452_00782	122397_01435	112327_01196	112844_01225	101967_00901	126214_00719	137000_01391	127784_00350	127785_00048	126215_01338	127657_00603	127786_00247	137027_02102	127755_00772	101911_01085	137081_00909	101007_00592	127263_00029	127746_00488	127783_01112	137072_01001	101724_00563	101563_00892	126217_01111	127789_00852	102314_01169	127577_01325	127745_00023	127250_02834	101700_01025	102256_00814	101767_00598	101910_00430	127251_01057	126216_01085	101257_00351	102018_00925	127656_00593	127790_00747
Bifunctional purine biosynthesis protein PurH	cluster_577	111617_01577	102920_01335	102029_00975	101640_01693	102434_01570	101008_00726	121511_00741	121324_01122	103045_00687	101452_00783	122397_01436	112327_01195	112844_01224	101967_00900	126214_00720	137000_01392	127784_00349	127785_00047	126215_01339	127657_00602	127786_00248	137027_02101	127755_00771	101911_01086	137081_00910	101007_00593	127263_00030	127746_00487	127783_01111	137072_01002	101724_00562	101563_00891	126217_01110	127789_00851	102314_01170	127577_01324	127745_00022	127250_02833	101700_01026	102256_00813	101767_00599	101910_00431	127251_01058	126216_01084	101257_00350	102018_00924	127656_00594	127790_00748
N-acetylmuramoyl-L-alanine amidase	cluster_578	111617_01576	102920_01334	102029_00976	101640_01694	102434_01571	101008_00725	121511_00740	121324_01121	103045_00688	101452_00784	122397_01437	112327_01194	112844_01223	101967_00899	126214_00721	137000_01393	127784_00348	127785_00046	126215_01340	127657_00601	127786_00249	137027_02100	127755_00770	101911_01087	137081_00911	101007_00594	127263_00031	127746_00486	127783_01110	137072_01003	101724_00561	101563_00890	126217_01109	127789_00850	*	127577_01323	127745_00021	127250_02832	101700_01027	102256_00812	101767_00600	101910_00432	127251_01059	126216_01083	101257_00349	102018_00923	127656_00595	127790_00749
Phosphoribosylamine--glycine ligase	cluster_579	111617_01575	102920_01333	102029_00977	101640_01695	102434_01572	101008_00724	121511_00739	121324_01120	103045_00689	101452_00785	122397_01438	112327_01193	112844_01222	101967_00898	126214_00722	137000_01394	127784_00347	127785_00045	126215_01341	127657_00600	127786_00250	137027_02099	127755_00769	101911_01088	137081_00912	101007_00595	127263_00032	127746_00485	127783_01109	137072_01004	101724_00560	101563_00889	126217_01108	127789_00849	102314_01173	127577_01322	127745_00020	127250_02831	101700_01028	102256_00811	101767_00601	101910_00433	127251_01060	126216_01082	101257_00348	102018_00922	127656_00596	127790_00750
N5-carboxyaminoimidazole ribonucleotide mutase	cluster_580	111617_01574	102920_01332	102029_00978	101640_01696	102434_01573	101008_00723	121511_00738	121324_01119	103045_00690	101452_00786	122397_01439	112327_01192	112844_01221	101967_00897	126214_00723	137000_01395	127784_00346	127785_00044	126215_01342	127657_00599	127786_00251	137027_02098	127755_00768	101911_01089	137081_00913	101007_00596	127263_00033	127746_00484	127783_01108	137072_01005	101724_00559	101563_00888	126217_01107	127789_00848	102314_01174	127577_01321	127745_00019	127250_02830	101700_01029	102256_00810	101767_00602	101910_00434	127251_01061	126216_01081	101257_00347	102018_00921	127656_00597	127790_00751
N5-carboxyaminoimidazole ribonucleotide synthase	cluster_581	111617_01573	102920_01331	102029_00979	101640_01697	102434_01574	101008_00722	121511_00737	121324_01118	103045_00691	101452_00787	122397_01440	112327_01191	112844_01220	101967_00896	126214_00724	137000_01396	127784_00345	127785_00043	126215_01343	127657_00598	127786_00252	137027_02097	127755_00767	101911_01090	137081_00914	101007_00597	127263_00034	127746_00483	127783_01107	137072_01006	101724_00558	101563_00887	126217_01106	127789_00847	102314_01175	127577_01320	127745_00018	127250_02829	101700_01030	102256_00809	101767_00603	101910_00435	127251_01062	126216_01080	101257_00346	102018_00920	127656_00598	127790_00752
hypothetical protein	cluster_582	*	*	*	*	*	*	*	*	*	*	*	*	*	*	*	*	*	*	*	*	*	*	*	*	137081_00915	101007_00598	127263_00035	127746_00482	127783_01106	137072_01007	101724_00557	101563_00886	*	*	*	127577_01319	*	*	*	*	*	*	*	*	*	*	127656_00599	*
Adenylosuccinate lyase	cluster_583	111617_01571	102920_01329	102029_00981	101640_01699	102434_01576	101008_00720	121511_00735	121324_01116	103045_00693	101452_00789	122397_01442	112327_01189	112844_01218	101967_00894	126214_00726	137000_01398,137000_03444	127784_00343	127785_00041	126215_01345	127657_00596	127786_00254	137027_02095	127755_00765	101911_01092	137081_00916	101007_00599	127263_00036	127746_00481	127783_01105	137072_01008	101724_00556	101563_00885	126217_01104	127789_00845	102314_01178	127577_01318	127745_02639,127745_00015	127250_02054,127250_02826	101700_01033	102256_00806	101767_00605	101910_00437	127251_01064	126216_01078	101257_00344	102018_00918	127656_00600	127790_00754
Helix-turn-helix domain protein	cluster_584	111617_01570	102920_01328	102029_00982	101640_01700	102434_01577	101008_00719	121511_00734	121324_01115	103045_00694	101452_00790	122397_01443	112327_01188	112844_01217	101967_00893	126214_00727	137000_01399	127784_00342	127785_00040	126215_01346	127657_00595	127786_00255	137027_02094	127755_00764	101911_01093	137081_00917	101007_00600	127263_00037	127746_00480	127783_01104	137072_01009	101724_00555	101563_00884	126217_01103	127789_00844	102314_01179	127577_01317	127745_00014	127250_02825	101700_01034	102256_00805	101767_00606	101910_00438	127251_01065	126216_01077	101257_00343	102018_00917	127656_00601	127790_00755
hypothetical protein	cluster_585	*	*	*	*	*	*	*	*	*	*	*	*	*	*	126214_00728	137000_01400	127784_00341	127785_00039	126215_01347	127657_00594	127786_00256	137027_02093	127755_00762	101911_01095	137081_00918	101007_00601	127263_00038	127746_00479	127783_01103	137072_01010	101724_00554	101563_00883	*	*	102314_01180	127577_01316	*	*	*	*	101767_00607	101910_00439	127251_01066	126216_01076	101257_00342	102018_00916	127656_00602	127790_00756
Holliday junction ATP-dependent DNA helicase RuvB	cluster_586	111617_01568	102920_01326	102029_00984	101640_01702	102434_01579	101008_00717	121511_00732	121324_01113	103045_00696	101452_00792	122397_01445	112327_01186	112844_01215	101967_00891	126214_00729	137000_01401	127784_00340	127785_00038	126215_01348	127657_00593	127786_00257	137027_02092	127755_00761	101911_01096	137081_00919	101007_00602	127263_00039	127746_00478	127783_01102	137072_01011	101724_00553	101563_00882	126217_01101	127789_00842	102314_01181	127577_01315	127745_00012	127250_02823	101700_01036	102256_00803	101767_00608	101910_00440	127251_01067	126216_01075	101257_00341	102018_00915	127656_00603	127790_00757
Low molecular weight protein-tyrosine-phosphatase YfkJ	cluster_587	111617_01567	102920_01325	102029_00985	101640_01703	102434_01580	101008_00716	121511_00731	121324_01112	103045_00697	101452_00793	122397_01446	112327_01185	112844_01214	101967_00890	126214_00730	137000_01402	127784_00339	127785_00037	126215_01349	127657_00592	127786_00258	137027_02091	127755_00760	101911_01097	137081_00920	101007_00603	127263_00040	127746_00477	127783_01101	137072_01012	101724_00552	101563_00881	126217_01100	127789_00841	102314_01182	127577_01314	127745_00011	127250_02822	101700_01037	102256_00802	101767_00609	101910_00441	127251_01068	126216_01074	101257_00340	102018_00914	127656_00604	127790_00758
MORN repeat protein	cluster_588	111617_01566	102920_01324	102029_00986	101640_01704	102434_01581	101008_00715	121511_00730	121324_01111	103045_00698	101452_00794	122397_01447	112327_01184	112844_01213	101967_00889	126214_00731	137000_01403	127784_00338	127785_00036	126215_01350	127657_00591	127786_00259	137027_02090	127755_00759	101911_01098	137081_00921	101007_00604	127263_00041	127746_00476	127783_01100	137072_01013	101724_00551	101563_00880	126217_01099	127789_00840	102314_01183	127577_01313	127745_00010	127250_02821	101700_01038	102256_00801	101767_00610	101910_00442	127251_01069	126216_01073	101257_00339	102018_00913	127656_00605	127790_00759
O-acetyltransferase OatA	cluster_589	111617_01565	102920_01323	102029_00987	101640_01705	102434_01582	101008_00714	121511_00729	121324_01110	103045_00699	101452_00795	122397_01448	112327_01183	112844_01212	101967_00888	126214_00732	137000_01404	127784_00337	127785_00035	126215_01351	127657_00590	127786_00260	137027_02089	127755_00758	101911_01099	137081_00922	101007_00605	127263_00042	127746_00475	127783_01099	137072_01014	101724_00550	101563_00879	126217_01098	127789_00839	102314_01184	127577_01312	127745_00009	127250_02820	101700_01039	102256_00800	101767_00611	101910_00443	127251_01070	126216_01072	101257_00338	102018_00912	127656_00606	127790_00760
Aldehyde-alcohol dehydrogenase	cluster_590	111617_01564	102920_01322	102029_00988	101640_01706	102434_01583	101008_00713	121511_00728	121324_01109	103045_00700	101452_00796	122397_01449	112327_01182	112844_01211	101967_00887	126214_00733	137000_01405	127784_00336	127785_00034	126215_01352	127657_00589	127786_00261	137027_02088	127755_00757	101911_01100	137081_00923	101007_00606	127263_00043	127746_00474	127783_01098	137072_01015	101724_00549	101563_00878	126217_01097	127789_00838	102314_01185	127577_01311	127745_00008	127250_02819	101700_01040	102256_00799	101767_00612	101910_00444	127251_01071	126216_01071	101257_00337	102018_00911	127656_00607	127790_00761
hypothetical protein	cluster_591	111617_01563	102920_01321	102029_00989	101640_01707	102434_01584	101008_00712	121511_00727	121324_01108	103045_00701	101452_00797	122397_01450	112327_01181	112844_01210	101967_00886	126214_00734	137000_01406	127784_00335	127785_00033	126215_01353	127657_00588	127786_00262	137027_02087	127755_00756	101911_01101	137081_00924	101007_00607	127263_00044	127746_00473	127783_01097	137072_01016	101724_00548	101563_00877	126217_01096	127789_00837	102314_01186	127577_01310	127745_00007	127250_02818	101700_01041	102256_00798	101767_00613	101910_00445	127251_01072	126216_01070	101257_00336	102018_00910	127656_00608	*
Alcohol dehydrogenase 1	cluster_592	111617_01562	102920_01320	102029_00990	101640_01708	102434_01585	101008_00711	121511_00726	121324_01107	103045_00702	101452_00798	122397_01451	112327_01180	112844_01209	101967_00885	126214_00735	137000_01407	127784_00334	127785_00032	126215_01354	127657_00587	127786_00263	137027_02086	127755_00755	101911_01102	137081_00925	101007_00608	127263_00045	127746_00472	127783_01096	137072_01017	101724_00547	101563_00876	126217_01095	127789_00836	102314_01187	127577_01309	127745_00006	127250_02817	101700_01042	102256_00797	101767_00614	101910_00446	127251_01073	126216_01069	101257_00335	102018_00909	127656_00609	127790_00762
Multidrug resistance protein MdtK	cluster_593	111617_01561	102920_01319	102029_00991	101640_01709	102434_01586	101008_00710	121511_00725	121324_01106	103045_00703	101452_00799	122397_01452	112327_01179	112844_01208	101967_00884	126214_00736	137000_01408	127784_00333	127785_00031	126215_01355	127657_00586	127786_00264	137027_02085	127755_00754	101911_01103	137081_00926	101007_00609	127263_00046	127746_00471	127783_01095	137072_01018	101724_00546	101563_00875	126217_01094	127789_00835	102314_01188	127577_01308	127745_00005	127250_02816	101700_01043	102256_00796	101767_00615	101910_00447	127251_01074	126216_01068	101257_00334	102018_00908	127656_00610	127790_00763
30S ribosomal protein S10	cluster_594	111617_01560	102920_01318	102029_00992	101640_01710	102434_01587	101008_00709	121511_00724	121324_01105	103045_00704	101452_00800	122397_01453	112327_01178	112844_01207	101967_00883	126214_00737	137000_02707,137000_01409	127784_00332	127785_00030	126215_01356	127657_00585	127786_00265	137027_02084	127755_00753	101911_01104	137081_00927	101007_00610	127263_00047	127746_00470	127783_01094	137072_01019	101724_00545	101563_00874	126217_01093	127789_00834	102314_01189	127577_01307	127745_02408,127745_01910	127250_00845,127250_00754	101700_01044	102256_00795	101767_00616	101910_00448	127251_01075	126216_01067	101257_00333	102018_00907	127656_00611	127790_00764
50S ribosomal protein L3	cluster_595	111617_01559	102920_01317	102029_00993	101640_01711	102434_01588	101008_00708	121511_00723	121324_01104	103045_00705	101452_00801	122397_01454	112327_01177	112844_01206	101967_00882	126214_00738	137000_02706,137000_01410	127784_00331	127785_00029	126215_01357	127657_00584	127786_00266	137027_02083	127755_00752	101911_01105	137081_00928	101007_00611	127263_00048	127746_00469	127783_01093	137072_01020	101724_00544	101563_00873	126217_01092	127789_00833	102314_01190	127577_01306	127745_02407,127745_01911	127250_00846,127250_00755	101700_01045	102256_00794	101767_00617	101910_00449	127251_01076	126216_01066	101257_00332	102018_00906	127656_00612	127790_00765
50S ribosomal protein L4	cluster_596	111617_01558	102920_01316	102029_00994	101640_01712	102434_01589	101008_00707	121511_00722	121324_01103	103045_00706	101452_00802	122397_01455	112327_01176	112844_01205	101967_00881	126214_00739	137000_02705,137000_01411	127784_00330	127785_00028	126215_01358	127657_00583	127786_00267	137027_02082	127755_00751	101911_01106	137081_00929	101007_00612	127263_00049	127746_00468	127783_01092	137072_01021	101724_00543	101563_00872	126217_01091	127789_00832	102314_01191	127577_01305	127745_02406,127745_01912	127250_00847,127250_00756	101700_01046	102256_00793	101767_00618	101910_00450	127251_01077	126216_01065	101257_00331	102018_00905	127656_00613	127790_00766
50S ribosomal protein L23	cluster_597	111617_01557	102920_01315	102029_00995	101640_01713	102434_01590	101008_00706	121511_00721	121324_01102	103045_00707	101452_00803	122397_01456	112327_01175	112844_01204	101967_00880	126214_00740	137000_02704,137000_01412	127784_00329	127785_00027	126215_01359	127657_00582	127786_00268	137027_02081	127755_00750	101911_01107	137081_00930	101007_00613	127263_00050	127746_00467	127783_01091	137072_01022	101724_00542	101563_00871	126217_01090	127789_00831	102314_01192	127577_01304	127745_02405,127745_01913	127250_00848,127250_00757	101700_01047	102256_00792	101767_00619	101910_00451	127251_01078	126216_01064	101257_00330	102018_00904	127656_00614	127790_00767
50S ribosomal protein L2	cluster_598	111617_01556	102920_01314	102029_00996	101640_01714	102434_01591	101008_00705	121511_00720	121324_01101	103045_00708	101452_00804	122397_01457	112327_01174	112844_01203	101967_00879	126214_00741	137000_02703,137000_01413	127784_00328	127785_00026	126215_01360	127657_00581	127786_00269	137027_02080	127755_00749	101911_01108	137081_00931	101007_00614	127263_00051	127746_00466	127783_01090	137072_01023	101724_00541	101563_00870	126217_01089	127789_00830	102314_01193	127577_01303	127745_02404,127745_01914	*	101700_01048	102256_00791	101767_00620	101910_00452	127251_01079	126216_01063	101257_00329	102018_00903	127656_00615	127790_00768
30S ribosomal protein S19	cluster_599	111617_01555	102920_01313	102029_00997	101640_01715	102434_01592	101008_00704	121511_00719	121324_01100	103045_00709	101452_00805	122397_01458	112327_01173	112844_01202	101967_00878	126214_00742	137000_02702	127784_00327	127785_00025	126215_01361	127657_00580	127786_00270	137027_02079	127755_00748	101911_01109	137081_00932	101007_00615	127263_00052	127746_00465	127783_01089	137072_01024	101724_00540	101563_00869	126217_01088	127789_00829	102314_01194	127577_01302	127745_02403,127745_01915	127250_03637,127250_03327	101700_01049	102256_00790	101767_00621	101910_00453	127251_01080	126216_01062	101257_00328	102018_00902	127656_00616	127790_00769
50S ribosomal protein L22	cluster_600	111617_01554	102920_01312	102029_00998	101640_01716	102434_01593	101008_00703	121511_00718	121324_01099	103045_00710	101452_00806	122397_01459	112327_01172	112844_01201	101967_00877	126214_00743	137000_02701,137000_01415	127784_00326	127785_00024	126215_01362	127657_00579	127786_00271	137027_02078	127755_00747	101911_01110	137081_00933	101007_00616	127263_00053	127746_00464	127783_01088	137072_01025	101724_00539	101563_00868	126217_01087	127789_00828	102314_01195	127577_01301	127745_02402,127745_01916	127250_03636,127250_03328	101700_01050	102256_00789	101767_00622	101910_00454	127251_01081	126216_01061	101257_00327	102018_00901	127656_00617	127790_00770
30S ribosomal protein S3	cluster_601	111617_01553	102920_01311	102029_00999	101640_01717	102434_01594	101008_00702	121511_00717	121324_01098	103045_00711	101452_00807	122397_01460	112327_01171	112844_01200	101967_00876	126214_00744	137000_02700,137000_01416	127784_00325	127785_00023	126215_01363	127657_00578	127786_00272	137027_02077	127755_00746	101911_01111	137081_00934	101007_00617	127263_00054	127746_00463	127783_01087	137072_01026	101724_00538	101563_00867	126217_01086	127789_00827	102314_01196	127577_01300	127745_02401,127745_01917	127250_03635,127250_03329	101700_01051	102256_00788	101767_00623	101910_00455	127251_01082	126216_01060	101257_00326	102018_00900	127656_00618	127790_00771
50S ribosomal protein L16	cluster_602	111617_01552	102920_01310	102029_01000	101640_01718	102434_01595	101008_00701	121511_00716	121324_01097	103045_00712	101452_00808	122397_01461	112327_01170	112844_01199	101967_00875	126214_00745	137000_02699,137000_01417	127784_00324	127785_00022	126215_01364	127657_00577	127786_00273	137027_02076	127755_00745	101911_01112	137081_00935	101007_00618	127263_00055	127746_00462	127783_01086	137072_01027	101724_00537	101563_00866	126217_01085	127789_00826	102314_01197	127577_01299	127745_02400,127745_01918	127250_03634,127250_03330	101700_01052	102256_00787	101767_00624	101910_00456	127251_01083	126216_01059	101257_00325	102018_00899	127656_00619	127790_00772
50S ribosomal protein L29	cluster_603	111617_01551	102920_01309	102029_01001	101640_01719	102434_01596	101008_00700	121511_00715	121324_01096	103045_00713	101452_00809	122397_01462	112327_01169	112844_01198	101967_00874	126214_00746	137000_01418	127784_00323	127785_00021	126215_01365	127657_00576	127786_00274	137027_02075	127755_00744	101911_01113	137081_00936	101007_00619	127263_00056	127746_00461	127783_01085	137072_01028	101724_00536	101563_00865	126217_01084	127789_00825	102314_01198	127577_01298	127745_02399	127250_03633	101700_01053	102256_00786	101767_00625	101910_00457	127251_01084	126216_01058	101257_00324	102018_00898	127656_00620	127790_00773
30S ribosomal protein S17	cluster_604	111617_01550	102920_01308	102029_01002	101640_01720	102434_01597	101008_00699	121511_00714	121324_01095	103045_00714	101452_00810	122397_01463	112327_01168	112844_01197	101967_00873	126214_00747	137000_02697,137000_01419	127784_00322	127785_00020	126215_01366	127657_00575	127786_00275	137027_02074	127755_00743	101911_01114	137081_00937	101007_00620	127263_00057	127746_00460	127783_01084	137072_01029	101724_00535	101563_00864	126217_01083	127789_00824	102314_01199	127577_01297	127745_02398,127745_01920	127250_03632,127250_03332	101700_01054	102256_00785	101767_00626	101910_00458	127251_01085	126216_01057	101257_00323	102018_00897	127656_00621	127790_00774
50S ribosomal protein L14	cluster_605	111617_01549	102920_01307	102029_01003	101640_01721	102434_01598	101008_00698	121511_00713	121324_01094	103045_00715	101452_00811	122397_01464	112327_01167	112844_01196	101967_00872	126214_00748	137000_02696,137000_01420	127784_00321	127785_00019	126215_01367	127657_00574	127786_00276	137027_02073	127755_00742	101911_01115	137081_00938	101007_00621	127263_00058	127746_00459	127783_01083	137072_01030	101724_00534	101563_00863	126217_01082	127789_00823	102314_01200	127577_01296	127745_02397,127745_01921	127250_03631,127250_03333	101700_01055	102256_00784	101767_00627	101910_00459	127251_01086	126216_01056	101257_00322	102018_00896	127656_00622	127790_00775
50S ribosomal protein L24	cluster_606	111617_01548	102920_01306	102029_01004	101640_01722	102434_01599	101008_00697	121511_00712	121324_01093	103045_00716	101452_00812	122397_01465	112327_01166	112844_01195	101967_00871	126214_00749	137000_01421	127784_00320	127785_00018	126215_01368	127657_00573	127786_00277	137027_02072	127755_00741	101911_01116	137081_00939	101007_00622	127263_00059	127746_00458	127783_01082	137072_01031	101724_00533	101563_00862	126217_01081	127789_00822	102314_01201	127577_01295	127745_02396	127250_03630	101700_01056	102256_00783	101767_00628	101910_00460	127251_01087	126216_01055	101257_00321	102018_00895	127656_00623	127790_00776
50S ribosomal protein L5	cluster_607	111617_01547	102920_01305	102029_01005	101640_01723	102434_01600	101008_00696	121511_00711	121324_01092	103045_00717	101452_00813	122397_01466	112327_01165	112844_01194	101967_00870	126214_00750	137000_02694,137000_01422	127784_00319	127785_00017	126215_01369	127657_00572	127786_00278	137027_02071	127755_00740	101911_01117	137081_00940	101007_00623	127263_00060	127746_00457	127783_01081	137072_01032	101724_00532	101563_00861	126217_01080	127789_00821	102314_01202	127577_01294	127745_02395,127745_01923	127250_03629,127250_03335	101700_01057	102256_00782	101767_00629	101910_00461	127251_01088	126216_01054	101257_00320	102018_00894	127656_00624	127790_00777
30S ribosomal protein S14 type Z	cluster_608	111617_01546	102920_01304	102029_01006	101640_01724	102434_01601	101008_00695	121511_00710	121324_01091	103045_00718	101452_00814	122397_01467	112327_01164	112844_01193	101967_00869	126214_00751	137000_01423	127784_00318	127785_00016	126215_01370	127657_00571	127786_00279	137027_02070	127755_00739	101911_01118	137081_00941	101007_00624	127263_00061	127746_00456	127783_01080	137072_01033	101724_00531	101563_00860	126217_01079	127789_00820	102314_01203	127577_01293	127745_02394	127250_03628	101700_01058	102256_00781	101767_00630	101910_00462	127251_01089	126216_01053	101257_00319	102018_00893	127656_00625	127790_00778
30S ribosomal protein S8	cluster_609	111617_01545	102920_01303	102029_01007	101640_01725	102434_01602	101008_00694	121511_00709	121324_01090	103045_00719	101452_00815	122397_01468	112327_01163	112844_01192	101967_00868	126214_00752	137000_02692,137000_01424	127784_00317	127785_00015	126215_01371	127657_00570	127786_00280	137027_02069	127755_00738	101911_01119	137081_00942	101007_00625	127263_00062	127746_00455	127783_01079	137072_01034	101724_00530	101563_00859	126217_01078	127789_00819	102314_01204	127577_01292	127745_02393,127745_01925	127250_03627,127250_03337	101700_01059	102256_00780	101767_00631	101910_00463	127251_01090	126216_01052	101257_00318	102018_00892	127656_00626	127790_00779
50S ribosomal protein L6	cluster_610	111617_01544	102920_01302	102029_01008	101640_01726	102434_01603	101008_00693	121511_00708	121324_01089	103045_00720	101452_00816	122397_01469	112327_01162	112844_01191	101967_00867	126214_00753	137000_01425	127784_00316	127785_00014	126215_01372	127657_00569	127786_00281	137027_02068	127755_00737	101911_01120	137081_00943	101007_00626	127263_00063	127746_00454	127783_01078	137072_01035	101724_00529	101563_00858	126217_01077	127789_00818	102314_01205	127577_01291	127745_02392	127250_03626	101700_01060	102256_00779	101767_00632	101910_00464	127251_01091	126216_01051	101257_00317	102018_00891	127656_00627	127790_00780
50S ribosomal protein L18	cluster_611	111617_01543	102920_01301	102029_01009	101640_01727	102434_01604	101008_00692	121511_00707	121324_01088	103045_00721	101452_00817	122397_01470	112327_01161	112844_01190	101967_00866	126214_00754	137000_02690,137000_01426	127784_00315	127785_00013	126215_01373	127657_00568	127786_00282	137027_02067	127755_00736	101911_01121	137081_00944	101007_00627	127263_00064	127746_00453	127783_01077	137072_01036	101724_00528	101563_00857	126217_01076	127789_00817	102314_01206	127577_01290	127745_02391,127745_01927	127250_03625,127250_03339	101700_01061	102256_00778	101767_00633	101910_00465	127251_01092	126216_01050	101257_00316	102018_00890	127656_00628	127790_00781
30S ribosomal protein S5	cluster_612	111617_01542	102920_01300	102029_01010	101640_01728	102434_01605	101008_00691	121511_00706	121324_01087	103045_00722	101452_00818	122397_01471	112327_01160	112844_01189	101967_00865	126214_00755	137000_01427	127784_00314	127785_00012	126215_01374	127657_00567	127786_00283	137027_02066	127755_00735	101911_01122	137081_00945	101007_00628	127263_00065	127746_00452	127783_01076	137072_01037	101724_00527	101563_00856	126217_01075	127789_00816	102314_01207	127577_01289	127745_02390	127250_03624	101700_01062	102256_00777	101767_00634	101910_00466	127251_01093	126216_01049	101257_00315	102018_00889	127656_00629	127790_00782
50S ribosomal protein L30	cluster_613	111617_01541	102920_01299	102029_01011	101640_01729	102434_01606	101008_00690	121511_00705	121324_01086	103045_00723	101452_00819	122397_01472	112327_01159	112844_01188	101967_00864	126214_00756	137000_02688,137000_01428	127784_00313	127785_00011	126215_01375	127657_00566	127786_00284	137027_02065,137027_02024	127755_00734	101911_01123	137081_00946	101007_00629	127263_00066	127746_00451	127783_01075	137072_01038	101724_00526	101563_00855	126217_01074	127789_00815	102314_01208	127577_01288	127745_02389,127745_01929	127250_03623,127250_03341	101700_01063	102256_00776	101767_00635	101910_00467	127251_01094	126216_01048	101257_00314	102018_00888	127656_00630	127790_00783
50S ribosomal protein L15	cluster_614	111617_01540	102920_01298	102029_01012	101640_01730	102434_01607	101008_00689	121511_00704	121324_01085	103045_00724	101452_00820	122397_01473	112327_01158	112844_01187	101967_00863	126214_00757	137000_01429	127784_00312	127785_00010	126215_01376	127657_00565	127786_00285	137027_02064	127755_00733	101911_01124	137081_00947	101007_00630	127263_00067	127746_00450	127783_01074	137072_01039	101724_00525	101563_00854	126217_01073	127789_00814	102314_01209	127577_01287	127745_02388	127250_03622	101700_01064	102256_00775	101767_00636	101910_00468	127251_01095	126216_01047	101257_00313	102018_00887	127656_00631	127790_00784
Protein translocase subunit SecY	cluster_615	111617_01539	102920_01297	102029_01013	101640_01731	102434_01608	101008_00688	121511_00703	121324_01084	103045_00725	101452_00821	122397_01474	112327_01157	112844_01186	101967_00862	126214_00758	137000_01430	127784_00311	127785_00009	126215_01377	127657_00564	127786_00286	137027_02063	127755_00732	101911_01125	137081_00948	101007_00631	127263_00068	127746_00449	127783_01073	137072_01040	101724_00524	101563_00853	126217_01072	127789_00813	102314_01210	127577_01286	127745_02387	127250_03621	101700_01065	102256_00774	101767_00637	101910_00469	127251_01096	126216_01046	101257_00312	102018_00886	127656_00632	127790_00785
Adenylate kinase	cluster_616	111617_01538	102920_01296	102029_01014	101640_01732	102434_01609	101008_00687	121511_00702	121324_01083	103045_00726	101452_00822	122397_01475	112327_01156	112844_01185	101967_00861	126214_00759	137000_01431	127784_00310	127785_00008	126215_01378	127657_00563	127786_00287	137027_02062	127755_00731	101911_01126	137081_00949	101007_00632	127263_00069	127746_00448	127783_01072	137072_01041	101724_00523	101563_00852	126217_01071	127789_00812	102314_01211	127577_01285	127745_02386	127250_03620	101700_01066	102256_00773	101767_00638	101910_00470	127251_01097	126216_01045	101257_00311	102018_00885	127656_00633	127790_00786
Translation initiation factor IF-1	cluster_617	111617_01537	102920_01295	102029_01015	101640_01733	102434_01610	101008_00686	121511_00701	121324_01082	103045_00727	101452_00823	122397_01476	112327_01155	112844_01184	101967_00860	126214_00760	137000_02684,137000_01432	127784_00309	127785_00007	126215_01379	127657_00562	127786_00288	137027_02061	127755_00730	101911_01127	137081_00950	101007_00633	127263_00070	127746_00447	127783_01071	137072_01042	101724_00522	101563_00851	126217_01070	127789_00811	102314_01212	127577_01284	127745_02385,127745_01933	127250_03619,127250_03345	101700_01067	102256_00772	101767_00639	101910_00471	127251_01098	126216_01044	101257_00310	102018_00884	127656_00634	127790_00787
50S ribosomal protein L36	cluster_618	111617_01536	102920_01294	102029_01016	101640_01734	102434_01611	101008_00685	121511_00700	121324_01081	103045_00728	101452_00824	122397_01477	112327_01154	112844_01183	101967_00859	126214_00761	137000_02683,137000_01433	127784_00308	127785_00006	126215_01380	127657_00561	127786_00289	137027_02060	127755_00729	101911_01128	137081_00951	101007_00634	127263_00071	127746_00446	127783_01070	137072_01043	101724_00521	101563_00850	126217_01069	127789_00810	102314_01213	127577_01283	127745_02384,127745_01934	127250_03618,127250_03346	101700_01068	102256_00771	101767_00640	101910_00472	127251_01099	126216_01043	101257_00309	102018_00883	127656_00635	127790_00788
30S ribosomal protein S13	cluster_619	111617_01535	102920_01293	102029_01017	101640_01735	102434_01612	101008_00684	121511_00699	121324_01080	103045_00729	101452_00825	122397_01478	112327_01153	112844_01182	101967_00858	126214_00762	137000_02682,137000_01434	127784_00307	127785_00005	126215_01381	127657_00560	127786_00290	137027_02059	127755_00728	101911_01129	137081_00952	101007_00635	127263_00072	127746_00445	127783_01069	137072_01044	101724_00520	101563_00849	126217_01068	127789_00809	102314_01214	127577_01282	127745_02383,127745_01935	127250_03617,127250_03347	101700_01069	102256_00770	101767_00641	101910_00473	127251_01100	126216_01042	101257_00308	102018_00882	127656_00636	127790_00789
30S ribosomal protein S11	cluster_620	111617_01534	102920_01292	102029_01018	101640_01736	102434_01613	101008_00683	121511_00698	121324_01079	103045_00730	101452_00826	122397_01479	112327_01152	112844_01181	101967_00857	126214_00763	137000_02681,137000_01435	127784_00306	127785_00004	126215_01382	127657_00559	127786_00291	137027_02058	127755_00727	101911_01130	137081_00953	101007_00636	127263_00073	127746_00444	127783_01068	137072_01045	101724_00519	101563_00848	126217_01067	127789_00808	102314_01215	127577_01281	127745_02382,127745_01936	127250_03616,127250_03348	101700_01070	102256_00769	101767_00642	101910_00474	127251_01101	126216_01041	101257_00307	102018_00881	127656_00637	127790_00790
DNA-directed RNA polymerase subunit alpha	cluster_621	111617_01533	102920_01291	102029_01019	101640_01737	102434_01614	101008_00682	121511_00697	121324_01078	103045_00731	101452_00827	122397_01480	112327_01151	112844_01180	101967_00856	126214_00764	137000_02680,137000_01436	127784_00305	127785_00003	126215_01383	127657_00558	127786_00292	137027_02057	127755_00726	101911_01131	137081_00954	101007_00637	127263_00074	127746_00443	127783_01067	137072_01046	101724_00518	101563_00847	126217_01066	127789_00807	102314_01216	127577_01280	127745_02381,127745_01937	127250_03615,127250_03349	101700_01071	102256_00768	101767_00643	101910_00475	127251_01102	126216_01040	101257_00306	102018_00880	127656_00638	127790_00791
50S ribosomal protein L17	cluster_622	111617_01532	102920_01290	102029_01020	101640_01738	102434_01615	101008_00681	121511_00696	121324_01077	103045_00732	101452_00828	122397_01481	112327_01150	112844_01179	101967_00855	126214_00765	137000_02679,137000_01437	127784_00304	127785_00002	126215_01384	127657_00557	127786_00293	137027_02056	127755_00725	101911_01132	137081_00955	101007_00638	127263_00075	127746_00442	127783_01066	137072_01047	101724_00517	101563_00846	126217_01065	127789_00806	102314_01217	127577_01279	127745_02380,127745_01938	127250_03614,127250_03350	101700_01072	102256_00767	101767_00644	101910_00476	127251_01103	126216_01039	101257_00305	102018_00879	127656_00639	127790_00792
hypothetical protein	cluster_623	*	*	*	*	*	*	*	*	*	*	*	*	*	*	126214_00766	137000_01438	*	*	*	*	*	*	127755_00724	101911_01133	137081_00956	101007_00639	127263_00076	127746_00441	127783_01065	137072_01048	101724_00516	101563_00845	*	*	*	127577_01278	127745_02379	127250_03613	101700_01073	102256_00766	*	*	*	*	*	*	127656_00640	127790_00793
Catechol-2,3-dioxygenase	cluster_624	111617_01404	102920_00265	102029_01114	101640_00530	102434_00355	101008_01694	121511_01150	121324_00408	103045_00160	101452_00047	122397_00289	112327_00194	112844_01441	101967_01528	126214_01094	137000_02306	127784_01322	127785_01021	126215_01782	127657_01196	127786_01470	137027_01000	127755_00162	101911_00466	137081_01652	101007_00640	127263_01051	127746_00001	127783_01694	137072_01607	101724_00121	101563_01281	126217_00559	127789_00343	102314_01636	127577_00546	127745_00437	127250_02306	101700_01084	102256_00350	101767_00435	101910_00970	127251_00830	126216_00720	101257_01535	102018_00068	127656_01745	127790_01660
hypothetical protein	cluster_625	111617_01403	102920_00266	102029_01115	101640_00531	102434_00354	101008_01695	121511_01149	121324_00407	103045_00161	101452_00048	122397_00290	112327_00193	112844_01442	101967_01527	126214_01093	137000_02305	127784_01321	127785_01022	126215_01783	127657_01195	127786_01471	137027_00999	127755_00161	101911_00467	137081_01653	101007_00641	127263_01050	127746_00002	127783_01693	137072_01606	101724_00120	101563_01282	126217_00560	127789_00344	102314_01637	127577_00545	127745_00438	127250_02307	101700_01085	102256_00349	101767_00436	101910_00969	127251_00831	126216_00721	101257_01536	102018_00069	127656_01746	127790_01661
Pyruvate formate-lyase 1-activating enzyme	cluster_626	111617_01402	102920_00267	102029_01116	101640_00532	102434_00353	101008_01696	121511_01148	121324_00406	103045_00162	101452_00049	122397_00291	112327_00192	112844_01443	101967_01526	126214_01092	137000_02304	127784_01320	127785_01023	126215_01784	127657_01194	127786_01472	137027_00998	127755_00160	101911_00468	137081_01654	101007_00642	127263_01049	127746_00003	127783_01692	137072_01605	101724_00119	101563_01283	126217_00561	127789_00345	102314_01638	127577_00544	127745_00439	127250_02308	101700_01086	102256_00348	101767_00437	101910_00968	127251_00832	126216_00722	101257_01537	102018_00070	127656_01747	127790_01662
Acetyltransferase (GNAT) family protein	cluster_627	111617_01401	102920_00268	102029_01117	101640_00533	102434_00352	101008_01697	121511_01147	121324_00405	103045_00163	101452_00050	122397_00292	112327_00191	112844_01444	101967_01525	126214_01091	137000_02303	127784_01319	127785_01024	126215_01785	127657_01193	127786_01473	137027_00997	127755_00159	101911_00469	137081_01655	101007_00643	127263_01048	127746_00004	127783_01691	137072_01604	101724_00118	101563_01284	126217_00562	127789_00346	102314_01639	127577_00543	127745_00440	127250_02309	101700_01087	102256_00347	101767_00438	101910_00967	127251_00833	126216_00723	101257_01538	102018_00071	127656_01748	127790_01663
Putative oxidoreductase YceM	cluster_628	111617_01400	102920_00269	102029_01118	101640_00534	102434_00351	101008_01698	121511_01146	121324_00404	103045_00164	101452_00051	122397_00293	112327_00190	112844_01445	101967_01524	126214_01090	137000_02302	127784_01318	127785_01025	126215_01786	127657_01192	127786_01474	137027_00996	127755_00158	101911_00470	137081_01656	101007_00644	127263_01047	127746_00005	127783_01690	137072_01603	101724_00117	101563_01285	126217_00563	127789_00347	102314_01640	127577_00542	127745_00441	127250_02310	101700_01088	102256_00346	101767_00439	101910_00966	127251_00834	126216_00724	101257_01539	102018_00072	127656_01749	127790_01664
hypothetical protein	cluster_629	111617_01399	102920_00270	102029_01119	101640_00535	102434_00350	101008_01699	121511_01145	121324_00403	103045_00165	101452_00052	122397_00294	112327_00189	112844_01446	101967_01523	126214_01089	137000_02301	127784_01317	127785_01026	126215_01787	127657_01191	127786_01475	137027_00995	127755_00157	101911_00471	137081_01657	101007_00645	127263_01046	127746_00006	127783_01689	137072_01602	101724_00116	101563_01286	126217_00564	127789_00348	102314_01641	127577_00541	127745_00442	127250_02311	101700_01089	102256_00345	101767_00440	101910_00965	127251_00835	126216_00725	101257_01540	102018_00073	127656_01750	127790_01665
Anaerobic ribonucleoside-triphosphate reductase	cluster_630	111617_01398	102920_00271	102029_01120	101640_00536	102434_00349	101008_01700	121511_01144	121324_00402	103045_00166	101452_00053	122397_00295	112327_00188	112844_01447	101967_01522	126214_01088	137000_02300	127784_01316	127785_01027	126215_01788	127657_01190	127786_01476	137027_00994	127755_00156	101911_00472	137081_01658	101007_00646	127263_01045	127746_00007	127783_01688	137072_01601	101724_00115	101563_01287	126217_00565	127789_00349	102314_01642	127577_00540	127745_00443	127250_02312	101700_01090	102256_00344	101767_00441	101910_00964	127251_00836	126216_00726	101257_01541	102018_00074	127656_01751	127790_01666
hypothetical protein	cluster_631	111617_01397	102920_00272	102029_01121	101640_00537	102434_00348	101008_01701	121511_01143	121324_00401	103045_00167	101452_00054	122397_00296	112327_00187	112844_01448	101967_01521	126214_01087	137000_02299	127784_01315	127785_01028	126215_01789	127657_01189	127786_01477	137027_00993	127755_00155	101911_00473	137081_01659	101007_00647	127263_01044	127746_00008	127783_01687	137072_01600	101724_00114	101563_01288	126217_00566	127789_00350	102314_01643	127577_00539	127745_00444	127250_02313	101700_01091	102256_00343	101767_00442	101910_00963	127251_00837	126216_00727	101257_01542	102018_00075	127656_01752	127790_01667
hypothetical protein	cluster_632	111617_01396	102920_00273	102029_01122	101640_00538	102434_00347	101008_01702	121511_01142	121324_00400	103045_00168	101452_00055	122397_00297	112327_00186	112844_01449	101967_01520	126214_01086	137000_02298	127784_01314	127785_01029	126215_01790	127657_01188	127786_01478	137027_00992	127755_00154	101911_00474	137081_01660	101007_00648	127263_01043	127746_00009	127783_01686	137072_01599	101724_00113	101563_01289	126217_00567	127789_00351	102314_01644	127577_00538	127745_00445	127250_02314	101700_01092	102256_00342	101767_00443	101910_00962	127251_00838	126216_00728	101257_01543	102018_00076	127656_01753	127790_01668
hypothetical protein	cluster_633	111617_01395	102920_00274	102029_01123	101640_00539	102434_00346	101008_01703	121511_01141	121324_00399	103045_00169	101452_00056	122397_00298	112327_00185	112844_01450	101967_01519	126214_01085	137000_02297	127784_01313	127785_01030	126215_01791	127657_01187	127786_01479	137027_00991	127755_00153	101911_00475	137081_01661	101007_00649	127263_01042	127746_00010	127783_01685	137072_01598	101724_00112	101563_01290	126217_00568	127789_00352	102314_01645	127577_00537	127745_00446	127250_02315	101700_01093	102256_00341	101767_00444	101910_00961	127251_00839	126216_00729	101257_01544	102018_00077	127656_01754	127790_01669
Putative Holliday junction resolvase	cluster_634	111617_01394	102920_00275	102029_01124	101640_00540	102434_00345	101008_01704	121511_01140	121324_00398	103045_00170	101452_00057	122397_00299	112327_00184	112844_01451	101967_01518	126214_01084	137000_02296	127784_01312	127785_01031	126215_01792	127657_01186	127786_01480	137027_00990	127755_00152	101911_00476	137081_01662	101007_00650	127263_01041	127746_00011	127783_01684	137072_01597	101724_00111	101563_01291	126217_00569	127789_00353	102314_01646	127577_00536	127745_00447	127250_02316	101700_01094	102256_00340	101767_00445	101910_00960	127251_00840	126216_00730	101257_01545	102018_00078	127656_01755	127790_01670
hypothetical protein	cluster_635	111617_01393	102920_00276	102029_01125	101640_00541	102434_00344	101008_01705	121511_01139	121324_00397	103045_00171	101452_00058	122397_00300	112327_00183	112844_01452	101967_01517	126214_01083	137000_02295	127784_01311	127785_01032	126215_01793	127657_01185	127786_01481	137027_00989	127755_00151	101911_00477	137081_01663	101007_00651	127263_01040	127746_00012	127783_01683	137072_01596	101724_00110	101563_01292	126217_00570	127789_00354	102314_01647	127577_00535	127745_00448	127250_02317	101700_01095	102256_00339	101767_00446	101910_00959	127251_00841	126216_00731	101257_01546	102018_00079	127656_01756	127790_01671
Regulatory protein Spx	cluster_636	111617_01392	102920_00277	102029_01126	101640_00542	102434_00343	101008_01706	121511_01138	121324_00396	103045_00172	101452_00059	122397_00301	112327_00182	112844_01453	101967_01516	126214_01082	137000_02294	127784_01310	127785_01033	126215_01794	127657_01184	127786_01482	137027_00988	127755_00150	101911_00478	137081_01664	101007_00652	127263_01039	127746_00013	127783_01682	137072_01595	101724_00109	101563_01293	126217_00571	127789_00355	102314_01648	127577_00001	127745_03256	127250_00053	101700_01096	102256_00338	101767_00447	101910_00958	127251_00842	126216_00732	101257_01547	102018_00080	127656_01758	127790_01672
Protein RecA	cluster_637	111617_01391	102920_00278	102029_01127	101640_00543	102434_00342	101008_01707	121511_01137	121324_00395	103045_00173	101452_00060	122397_00302	112327_00181	112844_01454	101967_01515	126214_01081	137000_02293	127784_01309	127785_01034	126215_01795	127657_01183	127786_01483	137027_00987	127755_00149	101911_00479	137081_01665	101007_00653	127263_01038	127746_00014	127783_01681	137072_01594	101724_00108	101563_01294	126217_00572	127789_00356	102314_01649	127577_00002	127745_03255	127250_00054	101700_01097	102256_00337	101767_00448	101910_00957	127251_00843	126216_00733	101257_01548	102018_00081	127656_01759	127790_01673
Putative competence-damage inducible protein	cluster_638	111617_01390	102920_00279	102029_01128	101640_00544	102434_00341	101008_01708	121511_01136	121324_00394	103045_00174	101452_00061	122397_00303	112327_00180	112844_01455	101967_01514	126214_01080	137000_02292	127784_01308	127785_01035	126215_01796	127657_01182	127786_01484	137027_00986	127755_00148	101911_00480	137081_01666	101007_00654	127263_01037	127746_00015	127783_01680	137072_01593	101724_00107	101563_01295	126217_00573	127789_00357	102314_01650	127577_00003	127745_03254	127250_00055	101700_01098	102256_00336	101767_00449	101910_00956	127251_00844	126216_00734	101257_01549	102018_00082	127656_01760	127790_01674
DNA-3-methyladenine glycosylase 1	cluster_639	111617_01389	102920_00280	102029_01129	101640_00545	102434_00340	101008_01709	121511_01135	121324_00393	103045_00175	101452_00062	122397_00304	112327_00179	112844_01456	101967_01513	126214_01079	137000_02291	127784_01307	127785_01036	126215_01797	127657_01181	127786_01485	137027_00985	127755_00147	101911_00481	137081_01667	101007_00655	127263_01036	127746_00016	127783_01679	137072_01592	101724_00106	101563_01296	126217_00574	127789_00358	102314_01651	127577_00004	127745_03253	127250_00056	101700_01099	102256_00335	101767_00450	101910_00955	127251_00845	126216_00735	101257_01550	102018_00083	127656_01761	127790_01675
Holliday junction ATP-dependent DNA helicase RuvA	cluster_640	111617_01388	102920_00281	102029_01130	101640_00546	102434_00339	101008_01710	121511_01134	121324_00392	103045_00176	101452_00063	122397_00305	112327_00178	112844_01457	101967_01512	126214_01078	137000_02290	127784_01306	127785_01037	126215_01798	127657_01180	127786_01486	137027_00984	127755_00146	101911_00482	137081_01668	101007_00656	127263_01035	127746_00017	127783_01678	137072_01591	101724_00105	101563_01297	126217_00575	127789_00359	102314_01652	127577_00005	127745_03252	127250_00057	101700_01100	102256_00334	101767_00451	101910_00954	127251_00846	126216_00736	101257_01551	102018_00084	127656_01762	127790_01676
Multidrug resistance protein MdtH	cluster_641	111617_01387	102920_00282	102029_01131	101640_00547	102434_00338	101008_01711	121511_01133	121324_00391	103045_00177	101452_00064	122397_00306	112327_00177	112844_01458	101967_01511	126214_01077	137000_02289	127784_01305	127785_01038	126215_01799	127657_01179	127786_01487	137027_00983	127755_00145	101911_00483	137081_01669	101007_00657	127263_01034	127746_00018	127783_01677	137072_01590	101724_00104	101563_01298	126217_00577	127789_00360	102314_01653	127577_00006	127745_03251	127250_00058	101700_01101	102256_00333	101767_00452	101910_00953	127251_00847	126216_00737	101257_01552	102018_00085	127656_01763	127790_01677
DNA mismatch repair protein MutL	cluster_642	111617_01386	102920_00283	102029_01132	101640_00548	102434_00337	101008_01712	121511_01132	121324_00390	103045_00178	101452_00065	122397_00307	112327_00176	112844_01459	101967_01510	126214_01076	137000_02288	127784_01304	127785_01039	126215_01800	127657_01178	127786_01488	137027_00982	127755_00143	101911_00485	137081_01670	101007_00658	127263_01033	127746_00019	127783_01676	137072_01589	101724_00103	101563_01299	126217_00578	127789_00361	102314_01654	127577_00007	127745_03250	127250_00059	101700_01102	102256_00332	101767_00453	101910_00952	127251_00848	126216_00738	101257_01553	102018_00086	127656_01764	127790_01678
DNA mismatch repair protein MutS	cluster_643	111617_01385	102920_00284	102029_01133	101640_00549	102434_00336	101008_01713	121511_01131	121324_00389	103045_00179	101452_00066	122397_00308	112327_00175	112844_01460	101967_01509	126214_01075	137000_02287	127784_01281	127785_01062	126215_01823	127657_01155	127786_01511	137027_00959	127755_00142	101911_00486	137081_01671	101007_00659	127263_01032	127746_00020	127783_01675	137072_01588	101724_00102	101563_01300	126217_00579	127789_00362	102314_01681	127577_00008	127745_03226	127250_01506	101700_01126	102256_00308	101767_00454	101910_00951	127251_00849	126216_00739	101257_01554	102018_00087	127656_01787	127790_01679
hypothetical protein	cluster_644	111617_01384	102920_00285	102029_01134	101640_00550	102434_00335	101008_01714	121511_01130	121324_00388	103045_00180	101452_00067	122397_00309	112327_00174	112844_01461	101967_01508	*	*	*	*	*	*	*	*	127755_00141	101911_00487	137081_01672	101007_00660	127263_01031	127746_00021	127783_01674	137072_01587	101724_00101	101563_01301	*	*	102314_01682	127577_00009	127745_03225	127250_01505	*	*	101767_00455	101910_00950	127251_00850	126216_00740	101257_01555	102018_00088	127656_01788	127790_01680
[truncated: 5,199 more rows]
